# Supplementary material for: Calixarene-based mol­ecular capsule from olefin metathesis
Source: Acta Crystallogr Sect E Struct Rep Online. 2013 Jun 8;69(Pt 7):o1001–2. doi: 10.1107/S1600536813014438 (PMC3772447; doi:10.1107/S1600536813014438)
Supplement: Supplementary file 1 [file e-69-o1001-sup1.cif]

##############################################################################
#                                                                            #
# This CIF contains the data in a paper accepted for publication in          #
# Acta Crystallographica Section E. It conforms to the requirements of       #
# Notes for Authors for Acta Crystallographica Section E, and has been       #
# peer reviewed under the auspices of the IUCr Commission on Journals.       #
#                                                                            #
# Full details of the Crystallographic Information File format               #
# are given in the paper "The Crystallographic Information File (CIF):       #
# a New Standard Archive File for Crystallography" by S. R. Hall, F. H.      #
# Allen and I. D. Brown [Acta Cryst. (1991), A47, 655-685].                  #
#                                                                            #
# The current version of the core CIF dictionary is obtainable from          #
# ftp://ftp.iucr.org/pub/cif_core.dic.                                       #
#                                                                            #
# Software is freely available for graphical display of the structure(s)     #
# in this CIF. For information consult the CIF software page                 #
# http://www.iucr.org/resources/cif/software.                                #
#                                                                            #
# This file may be used for bona fide research purposes within the           #
# scientific community so long as proper attribution is given to the journal # 
# article from which it was obtained.                                        #
#                                                                            #
##############################################################################
data_I
_audit_creation_method     SHELXL-97
_chemical_name_systematic
;\
15,20,46,51,64,69,74,79-Octaoxatridecacyclo[32.28.8.8^3,28^.1^13,53^.\
1^22,44^.0^9,14^.0^21,26^.0^38,70^.0^40,45^.0^52,57^.0^59,63^.0^7,80^.\
0^32,73^]octaconta-1(63),3,5,7(80),9(14),10,12,21,23,25,28(73),29,31,34,36,\
38(70),40,42,44,52,54,56,59,61-tetracosaene benzene monosolvate
;
_chemical_name_common     ?
_chemical_formula_moiety     'C72 H72 O8, C6 H6'
_chemical_formula_sum     'C78 H78 O8'
_chemical_formula_iupac     'C72 H72 O8, C6 H6'
_chemical_formula_weight     1143.40
_chemical_melting_point     ?
_symmetry_cell_setting     monoclinic
_symmetry_space_group_name_H-M     'P 21/c'
_symmetry_space_group_name_Hall     '-P 2ybc'
loop_
    _symmetry_equiv_pos_as_xyz
    'x, y, z'
    '-x, y+1/2, -z+1/2'
    '-x, -y, -z'
    'x, -y-1/2, z-1/2'
_cell_length_a     14.8804(10)
_cell_length_b     17.3004(11)
_cell_length_c     12.1888(8)
_cell_angle_alpha     90.00
_cell_angle_beta     103.929(7)
_cell_angle_gamma     90.00
_cell_volume     3045.6(3)
_cell_formula_units_Z     2
_cell_measurement_reflns_used     1980
_cell_measurement_theta_min     3.0559
_cell_measurement_theta_max     75.5444
_cell_measurement_temperature     123(2)
_exptl_crystal_description     plate
_exptl_crystal_colour     colorless
_exptl_crystal_size_max     0.8665
_exptl_crystal_size_mid     0.3468
_exptl_crystal_size_min     0.0292
_exptl_crystal_density_diffrn     1.247
_exptl_crystal_density_meas     ?
_exptl_crystal_density_method     'not measured'
_exptl_crystal_F_000     1220
_exptl_absorpt_coefficient_mu     0.624
_exptl_absorpt_correction_type     analytical
_exptl_absorpt_process_details
;
(CrysAlis PRO; Agilent, 2012; Clark & Reid, 1995)
;
_exptl_absorpt_correction_T_min     0.795
_exptl_absorpt_correction_T_max     0.982
_exptl_special_details
;
Absorption correction: CrysAlis PRO (Agilent, 2012, Clark & Reid, 1995)
Analytical numeric absorption correction using a multifaceted crystal
model based on expressions derived by R.C. Clark & J.S. Reid.
;
_diffrn_ambient_temperature     123(2)
_diffrn_radiation_type     CuK\a
_diffrn_radiation_wavelength     1.54178
_diffrn_radiation_source     'Enhance (Cu) X-ray Source'
_diffrn_radiation_monochromator     graphite
_diffrn_measurement_device_type     'Agilent Xcalibur (Ruby, Gemini)'
_diffrn_measurement_method     '\w scans'
_diffrn_detector_area_resol_mean     10.5081
_diffrn_reflns_number     9972
_diffrn_reflns_av_R_equivalents     0.0000
_diffrn_reflns_av_sigmaI/netI     0.0482
_diffrn_reflns_theta_min     3.06
_diffrn_reflns_theta_max     75.91
_diffrn_reflns_theta_full     67.50
_diffrn_measured_fraction_theta_max     0.973
_diffrn_measured_fraction_theta_full     0.999
_diffrn_reflns_limit_h_min     -18
_diffrn_reflns_limit_h_max     18
_diffrn_reflns_limit_k_min     -21
_diffrn_reflns_limit_k_max     21
_diffrn_reflns_limit_l_min     -15
_diffrn_reflns_limit_l_max     14
_diffrn_standards_number     ?
_diffrn_standards_interval_count     ?
_diffrn_standards_interval_time     ?
_diffrn_standards_decay_%     ?
_refine_special_details
;
Refinement of <i>F</i>^2^ against ALL reflections. The weighted <i>R</i>-factor
<i>wR</i> and goodness of fit <i>S</i> are based on <i>F</i>^2^, conventional
<i>R</i>-factors <i>R</i> are based on <i>F</i>, with <i>F</i> set to zero for
negative <i>F</i>^2^. The threshold expression of <i>F</i>^2^ >
\s(<i>F</i>^2^) is used only for calculating <i>R</i>-factors(gt) <i>etc</i>.
and is not relevant to the choice of reflections for refinement.
<i>R</i>-factors based on <i>F</i>^2^ are statistically about twice as large
as those based on <i>F</i>, and <i>R</i>- factors based on ALL data will be
even larger.
;
_reflns_number_total     9972
_reflns_number_gt     5548
_reflns_threshold_expression     I>2sigma(I)
_refine_ls_structure_factor_coef     Fsqd
_refine_ls_matrix_type     full
_refine_ls_R_factor_all     0.1252
_refine_ls_R_factor_gt     0.0777
_refine_ls_wR_factor_gt     0.2183
_refine_ls_wR_factor_ref     0.2488
_refine_ls_goodness_of_fit_ref     0.998
_refine_ls_restrained_S_all     0.998
_refine_ls_number_reflns     9972
_refine_ls_number_parameters     415
_refine_ls_number_restraints     10
_refine_ls_hydrogen_treatment     constr
_refine_ls_weighting_scheme     calc
_refine_ls_weighting_details
                 'calc w=1/[\s^2^(Fo^2^)+(0.1443P)^2^] where P=(Fo^2^+2Fc^2^)/3'
_atom_sites_solution_hydrogens     geom
_atom_sites_solution_primary     direct
_atom_sites_solution_secondary     difmap
_refine_ls_shift/su_max     0.000
_refine_ls_shift/su_mean     0.000
_refine_diff_density_max     1.034
_refine_diff_density_min     -0.236
_refine_ls_extinction_method     none
_refine_ls_extinction_coef     ?
loop_
    _atom_type_symbol
    _atom_type_description
    _atom_type_scat_dispersion_real
    _atom_type_scat_dispersion_imag
    _atom_type_scat_source
    'C' 'C' 0.0181 0.0091
                         'International Tables Vol C Tables 4.2.6.8 and 6.1.1.4'
    'H' 'H' 0.0000 0.0000
                         'International Tables Vol C Tables 4.2.6.8 and 6.1.1.4'
    'O' 'O' 0.0492 0.0322
                         'International Tables Vol C Tables 4.2.6.8 and 6.1.1.4'
_computing_data_collection
;
CrysAlis PRO (Agilent, 2012)
;
_computing_cell_refinement
;
CrysAlis PRO (Agilent, 2012)
;
_computing_data_reduction
;
CrysAlis RED (Agilent, 2012)
;
_computing_structure_solution     'SHELXS97 (Sheldrick, 2008)'
_computing_structure_refinement     'SHELXL97 (Sheldrick, 2008)'
_computing_molecular_graphics     'SHELXTL (Sheldrick, 2008)'
_computing_publication_material     'SHELXTL (Sheldrick, 2008)'
loop_
    _atom_site_type_symbol
    _atom_site_label
    _atom_site_fract_x
    _atom_site_fract_y
    _atom_site_fract_z
    _atom_site_U_iso_or_equiv
    _atom_site_adp_type
    _atom_site_calc_flag
    _atom_site_refinement_flags
    _atom_site_occupancy
    _atom_site_symmetry_multiplicity
    _atom_site_disorder_assembly
    _atom_site_disorder_group
    O O1 0.30199(13) 0.55520(14) 0.31841(19) 0.0602(6) Uani d . 1 1 . .
    O O2 0.69820(13) 0.54928(11) 0.45949(17) 0.0472(5) Uani d . 1 1 . .
    O O3 0.66583(12) 0.35803(11) 0.43693(17) 0.0492(5) Uani d . 1 1 . .
    O O4 0.33639(13) 0.36946(12) 0.32522(19) 0.0568(6) Uani d . 1 1 . .
    C C1 0.74710(18) 0.58325(17) 0.3899(3) 0.0485(7) Uani d . 1 1 B .
    C C2 0.77581(19) 0.66002(18) 0.4122(3) 0.0573(8) Uani d . 1 1 . .
    C C3 0.8277(2) 0.6930(2) 0.3425(3) 0.0691(11) Uani d . 1 1 B .
    H H3A 0.8489 0.7447 0.3558 0.083 Uiso calc R 1 1 . .
    C C4 0.8488(2) 0.6516(3) 0.2543(3) 0.0747(11) Uani d . 1 1 . .
    H H4A 0.8815 0.6757 0.2057 0.090 Uiso calc R 1 1 B .
    C C5 0.8222(2) 0.5757(3) 0.2378(3) 0.0691(10) Uani d . 1 1 B .
    H H5A 0.8391 0.5472 0.1793 0.083 Uiso calc R 1 1 . .
    C C6 0.77098(19) 0.5396(2) 0.3047(3) 0.0557(8) Uani d . 1 1 . .
    C C7 0.7496(2) 0.4546(2) 0.2948(3) 0.0567(8) Uani d . 1 1 A .
    H H7A 0.7658 0.4337 0.2265 0.068 Uiso calc R 1 1 . .
    H H7B 0.6824 0.4466 0.2868 0.068 Uiso calc R 1 1 . .
    C C8 0.80383(19) 0.41190(17) 0.3989(3) 0.0493(7) Uani d . 1 1 . .
    C C9 0.8995(2) 0.42163(18) 0.4304(3) 0.0531(7) Uani d . 1 1 A .
    H H9A 0.9292 0.4513 0.3837 0.064 Uiso calc R 1 1 . .
    C C10 0.95165(19) 0.38909(18) 0.5278(3) 0.0564(8) Uani d . 1 1 . .
    H H10A 1.0170 0.3956 0.5481 0.068 Uiso calc R 1 1 A .
    C C11 0.90806(19) 0.34675(18) 0.5961(3) 0.0555(8) Uani d . 1 1 A .
    H H11A 0.9442 0.3245 0.6636 0.067 Uiso calc R 1 1 . .
    C C12 0.8129(2) 0.33586(16) 0.5687(3) 0.0516(7) Uani d . 1 1 . .
    C C13 0.76157(18) 0.36740(16) 0.4673(3) 0.0459(6) Uani d . 1 1 A .
    C C14 0.7682(2) 0.29599(19) 0.6526(3) 0.0672(10) Uani d . 1 1 . .
    H H14A 0.7002 0.2949 0.6225 0.081 Uiso calc R 1 1 . .
    H H14B 0.7905 0.2420 0.6636 0.081 Uiso calc R 1 1 . .
    C C15 0.6360(3) 0.2828(3) 0.3918(5) 0.0497(11) Uani d PD 0.582(3) 1 A 1
    H H15A 0.6652 0.2422 0.4459 0.060 Uiso calc PR 0.582(3) 1 A 1
    H H15B 0.6549 0.2746 0.3201 0.060 Uiso calc PR 0.582(3) 1 A 1
    C C16 0.5311(4) 0.2779(3) 0.3707(4) 0.0532(10) Uani d PD 0.582(3) 1 A 1
    H H16A 0.5128 0.2229 0.3587 0.064 Uiso calc PR 0.582(3) 1 A 1
    H H16B 0.5133 0.2954 0.4398 0.064 Uiso calc PR 0.582(3) 1 A 1
    C C17 0.4767(4) 0.3238(3) 0.2723(5) 0.0580(11) Uani d PD 0.582(3) 1 A 1
    H H17A 0.4944 0.3789 0.2850 0.070 Uiso calc PR 0.582(3) 1 A 1
    H H17D 0.4955 0.3069 0.2035 0.070 Uiso calc PR 0.582(3) 1 A 1
    C C18 0.3738(4) 0.3183(4) 0.2498(6) 0.0591(14) Uani d PD 0.582(3) 1 A 1
    H H18A 0.3462 0.3325 0.1702 0.071 Uiso calc PR 0.582(3) 1 A 1
    H H18B 0.3562 0.2642 0.2609 0.071 Uiso calc PR 0.582(3) 1 A 1
    C C15B 0.6356(4) 0.3113(4) 0.3308(7) 0.0497(11) Uani d PD 0.418(3) 1 A 2
    H H15C 0.6513 0.2562 0.3466 0.060 Uiso calc PR 0.418(3) 1 A 2
    H H15D 0.6675 0.3297 0.2731 0.060 Uiso calc PR 0.418(3) 1 A 2
    C C16B 0.5309(5) 0.3207(4) 0.2876(6) 0.0532(10) Uani d PD 0.418(3) 1 A 2
    H H16C 0.5172 0.3767 0.2784 0.064 Uiso calc PR 0.418(3) 1 A 2
    H H16D 0.5124 0.2970 0.2116 0.064 Uiso calc PR 0.418(3) 1 A 2
    C C17B 0.4721(5) 0.2880(5) 0.3568(7) 0.0580(11) Uani d PD 0.418(3) 1 A 2
    H H17B 0.4868 0.3150 0.4306 0.070 Uiso calc PR 0.418(3) 1 A 2
    H H17C 0.4895 0.2331 0.3715 0.070 Uiso calc PR 0.418(3) 1 A 2
    C C18B 0.3699(5) 0.2917(5) 0.3101(8) 0.0591(14) Uani d PD 0.418(3) 1 A 2
    H H18C 0.3548 0.2785 0.2287 0.071 Uiso calc PR 0.418(3) 1 A 2
    H H18D 0.3389 0.2538 0.3494 0.071 Uiso calc PR 0.418(3) 1 A 2
    C C19 0.23955(18) 0.37101(16) 0.3028(3) 0.0508(7) Uani d . 1 1 A .
    C C20 0.1945(2) 0.33526(16) 0.3766(3) 0.0513(7) Uani d . 1 1 . .
    C C21 0.0987(2) 0.33485(18) 0.3495(3) 0.0564(8) Uani d . 1 1 A .
    H H21A 0.0670 0.3099 0.3985 0.068 Uiso calc R 1 1 . .
    C C22 0.0481(2) 0.3706(2) 0.2514(3) 0.0613(9) Uani d . 1 1 . .
    H H22A -0.0177 0.3685 0.2324 0.074 Uiso calc R 1 1 A .
    C C23 0.0938(2) 0.4086(2) 0.1829(3) 0.0617(9) Uani d . 1 1 A .
    H H23A 0.0589 0.4341 0.1174 0.074 Uiso calc R 1 1 . .
    C C24 0.1900(2) 0.4110(2) 0.2062(3) 0.0555(8) Uani d . 1 1 . .
    C C25 0.2460(2) 0.29988(17) 0.4875(3) 0.0621(9) Uani d . 1 1 . .
    H H25A 0.2293 0.2446 0.4886 0.075 Uiso calc R 1 1 . .
    H H25B 0.3135 0.3031 0.4933 0.075 Uiso calc R 1 1 . .
    C C26 0.2364(2) 0.4584(2) 0.1310(3) 0.0735(11) Uani d . 1 1 A .
    H H26A 0.3044 0.4535 0.1581 0.088 Uiso calc R 1 1 . .
    H H26B 0.2185 0.4378 0.0529 0.088 Uiso calc R 1 1 . .
    C C27 0.2098(2) 0.5424(2) 0.1301(3) 0.0646(9) Uani d . 1 1 . .
    C C28 0.1481(2) 0.5766(3) 0.0381(3) 0.0770(12) Uani d . 1 1 A .
    H H28A 0.1263 0.5476 -0.0293 0.092 Uiso calc R 1 1 . .
    C C29 0.1186(2) 0.6510(3) 0.0433(3) 0.0811(13) Uani d . 1 1 . .
    H H29A 0.0780 0.6736 -0.0209 0.097 Uiso calc R 1 1 A .
    C C30 0.1469(2) 0.6929(2) 0.1395(3) 0.0738(12) Uani d . 1 1 A .
    H H30A 0.1245 0.7441 0.1422 0.089 Uiso calc R 1 1 . .
    C C31 0.2087(2) 0.6620(2) 0.2352(3) 0.0618(9) Uani d . 1 1 . .
    C C32 0.24148(19) 0.5878(2) 0.2264(3) 0.0616(9) Uani d . 1 1 A .
    C C33 0.3978(4) 0.5395(3) 0.2990(5) 0.0500(9) Uani d PD 0.533(4) 1 B 1
    H H33A 0.4286 0.4970 0.3485 0.060 Uiso calc PR 0.533(4) 1 B 1
    H H33B 0.3931 0.5248 0.2193 0.060 Uiso calc PR 0.533(4) 1 B 1
    C C34 0.4508(4) 0.6121(3) 0.3265(5) 0.0540(10) Uani d PD 0.533(4) 1 B 1
    H H34A 0.4408 0.6322 0.3986 0.065 Uiso calc PR 0.533(4) 1 B 1
    H H34D 0.4251 0.6506 0.2670 0.065 Uiso calc PR 0.533(4) 1 B 1
    C C35 0.5543(6) 0.6059(6) 0.3371(13) 0.055(2) Uani d PD 0.533(4) 1 B 1
    H H35A 0.5834 0.6561 0.3638 0.066 Uiso calc PR 0.533(4) 1 B 1
    H H35B 0.5650 0.5960 0.2613 0.066 Uiso calc PR 0.533(4) 1 B 1
    C C36 0.6019(19) 0.5425(19) 0.418(2) 0.061(3) Uani d PD 0.533(4) 1 B 1
    H H36A 0.5731 0.5410 0.4830 0.073 Uiso calc PR 0.533(4) 1 B 1
    H H36B 0.5890 0.4923 0.3782 0.073 Uiso calc PR 0.533(4) 1 B 1
    C C33B 0.3947(4) 0.5932(4) 0.3494(5) 0.0500(9) Uani d PD 0.467(4) 1 B 2
    H H33C 0.3877 0.6499 0.3401 0.060 Uiso calc PR 0.467(4) 1 B 2
    H H33D 0.4254 0.5821 0.4293 0.060 Uiso calc PR 0.467(4) 1 B 2
    C C34B 0.4506(4) 0.5629(4) 0.2750(6) 0.0540(10) Uani d PD 0.467(4) 1 B 2
    H H34B 0.4271 0.5849 0.1984 0.065 Uiso calc PR 0.467(4) 1 B 2
    H H34C 0.4423 0.5061 0.2690 0.065 Uiso calc PR 0.467(4) 1 B 2
    C C35B 0.5533(7) 0.5807(8) 0.3147(15) 0.055(2) Uani d PD 0.467(4) 1 B 2
    H H35C 0.5616 0.6375 0.3171 0.066 Uiso calc PR 0.467(4) 1 B 2
    H H35D 0.5852 0.5600 0.2584 0.066 Uiso calc PR 0.467(4) 1 B 2
    C C36B 0.600(2) 0.547(2) 0.431(3) 0.061(3) Uani d PD 0.467(4) 1 B 2
    H H36C 0.5775 0.5766 0.4890 0.073 Uiso calc PR 0.467(4) 1 B 2
    H H36D 0.5796 0.4931 0.4338 0.073 Uiso calc PR 0.467(4) 1 B 2
    C C2B 0.5952(3) 0.5016(3) 0.0310(3) 0.0789(11) Uani d . 1 1 . .
    H H2BA 0.6609 0.5034 0.0528 0.095 Uiso calc R 1 1 . .
    C C3B 0.5466(3) 0.5696(3) 0.0090(3) 0.0832(12) Uani d . 1 1 . .
    H H3BA 0.5787 0.6174 0.0148 0.100 Uiso calc R 1 1 . .
    C C1B 0.5521(3) 0.4318(3) 0.0225(3) 0.0842(12) Uani d . 1 1 . .
    H H1BA 0.5868 0.3852 0.0371 0.101 Uiso calc R 1 1 . .
loop_
    _atom_site_aniso_label
    _atom_site_aniso_U_11
    _atom_site_aniso_U_22
    _atom_site_aniso_U_33
    _atom_site_aniso_U_12
    _atom_site_aniso_U_13
    _atom_site_aniso_U_23
    O1 0.0406(10) 0.0834(16) 0.0504(12) 0.0035(10) -0.0015(9) 0.0210(11)
    O2 0.0453(10) 0.0508(11) 0.0466(11) 0.0008(8) 0.0132(8) 0.0061(9)
    O3 0.0388(9) 0.0511(11) 0.0523(12) -0.0009(8) 0.0003(8) -0.0101(9)
    O4 0.0406(10) 0.0584(12) 0.0637(14) 0.0027(9) -0.0025(9) -0.0163(10)
    C1 0.0362(13) 0.0587(17) 0.0468(16) 0.0026(11) 0.0023(11) 0.0181(13)
    C2 0.0413(14) 0.0564(18) 0.066(2) 0.0024(12) -0.0041(13) 0.0259(15)
    C3 0.0461(16) 0.069(2) 0.082(3) -0.0011(15) -0.0058(16) 0.042(2)
    C4 0.0524(18) 0.108(3) 0.060(2) 0.0006(19) 0.0060(16) 0.046(2)
    C5 0.0526(17) 0.110(3) 0.0413(17) 0.0066(18) 0.0043(14) 0.0273(18)
    C6 0.0400(14) 0.085(2) 0.0373(15) 0.0043(14) 0.0010(11) 0.0198(15)
    C7 0.0507(16) 0.079(2) 0.0385(15) -0.0010(15) 0.0070(12) -0.0100(15)
    C8 0.0463(14) 0.0545(16) 0.0438(16) 0.0046(12) 0.0046(12) -0.0125(13)
    C9 0.0446(14) 0.0636(18) 0.0504(17) 0.0008(13) 0.0102(13) -0.0051(14)
    C10 0.0358(14) 0.0645(19) 0.064(2) 0.0009(13) 0.0032(13) -0.0028(16)
    C11 0.0440(14) 0.0493(16) 0.065(2) 0.0010(13) -0.0035(14) 0.0053(14)
    C12 0.0454(14) 0.0413(14) 0.0619(19) -0.0020(11) 0.0009(13) 0.0011(13)
    C13 0.0386(13) 0.0436(14) 0.0505(16) -0.0002(11) 0.0008(11) -0.0098(12)
    C14 0.0467(16) 0.0586(19) 0.085(3) -0.0114(14) -0.0074(16) 0.0227(18)
    C15 0.0473(19) 0.036(2) 0.058(3) -0.0012(18) -0.002(2) -0.0046(18)
    C16 0.054(2) 0.050(2) 0.048(2) -0.006(2) -0.001(2) -0.0067(17)
    C17 0.049(2) 0.061(3) 0.059(3) 0.004(2) 0.003(2) -0.003(2)
    C18 0.048(2) 0.059(4) 0.067(4) 0.011(2) 0.009(3) -0.014(3)
    C15B 0.0473(19) 0.036(2) 0.058(3) -0.0012(18) -0.002(2) -0.0046(18)
    C16B 0.054(2) 0.050(2) 0.048(2) -0.006(2) -0.001(2) -0.0067(17)
    C17B 0.049(2) 0.061(3) 0.059(3) 0.004(2) 0.003(2) -0.003(2)
    C18B 0.048(2) 0.059(4) 0.067(4) 0.011(2) 0.009(3) -0.014(3)
    C19 0.0403(14) 0.0467(15) 0.0576(18) 0.0043(11) -0.0032(13) -0.0185(13)
    C20 0.0488(15) 0.0410(15) 0.0584(18) 0.0012(12) 0.0018(13) -0.0105(13)
    C21 0.0490(15) 0.0551(18) 0.0598(19) 0.0039(13) 0.0030(14) -0.0102(15)
    C22 0.0389(14) 0.085(2) 0.0549(19) 0.0049(14) 0.0009(13) -0.0135(17)
    C23 0.0460(16) 0.086(2) 0.0461(17) 0.0164(15) -0.0026(14) -0.0141(16)
    C24 0.0485(16) 0.070(2) 0.0447(17) 0.0037(14) 0.0043(13) -0.0140(14)
    C25 0.0463(15) 0.0436(16) 0.088(3) 0.0006(12) -0.0001(16) 0.0109(16)
    C26 0.0520(18) 0.126(3) 0.0403(17) 0.0173(19) 0.0073(14) -0.0030(19)
    C27 0.0454(16) 0.104(3) 0.0426(17) 0.0038(16) 0.0069(13) 0.0215(18)
    C28 0.0524(18) 0.130(4) 0.0441(18) 0.002(2) 0.0025(15) 0.026(2)
    C29 0.0578(19) 0.111(3) 0.062(2) -0.010(2) -0.0089(17) 0.047(2)
    C30 0.0516(17) 0.083(2) 0.078(3) -0.0124(16) -0.0023(17) 0.048(2)
    C31 0.0421(14) 0.071(2) 0.064(2) -0.0143(14) -0.0024(13) 0.0342(17)
    C32 0.0358(14) 0.092(3) 0.0531(19) -0.0039(14) 0.0035(13) 0.0313(18)
    C33 0.049(2) 0.053(2) 0.045(2) 0.003(2) 0.0049(19) -0.0055(17)
    C34 0.052(2) 0.061(3) 0.050(3) -0.003(2) 0.013(2) 0.0011(19)
    C35 0.0464(17) 0.060(7) 0.055(6) 0.000(3) 0.007(2) 0.010(5)
    C36 0.0468(18) 0.076(4) 0.060(5) -0.0029(19) 0.013(3) 0.014(4)
    C33B 0.049(2) 0.053(2) 0.045(2) 0.003(2) 0.0049(19) -0.0055(17)
    C34B 0.052(2) 0.061(3) 0.050(3) -0.003(2) 0.013(2) 0.0011(19)
    C35B 0.0464(17) 0.060(7) 0.055(6) 0.000(3) 0.007(2) 0.010(5)
    C36B 0.0468(18) 0.076(4) 0.060(5) -0.0029(19) 0.013(3) 0.014(4)
    C2B 0.064(2) 0.123(3) 0.0475(19) -0.002(2) 0.0073(17) 0.005(2)
    C3B 0.082(3) 0.124(4) 0.0413(18) -0.001(2) 0.0098(17) -0.001(2)
    C1B 0.083(3) 0.117(4) 0.048(2) -0.001(2) 0.0080(19) -0.004(2)
_geom_special_details
;
All e.s.d.'s (except the e.s.d. in the dihedral angle between two l.s. planes)
are estimated using the full covariance matrix. The cell e.s.d.'s are taken
into account individually in the estimation of e.s.d.'s in distances, angles
and torsion angles; correlations between e.s.d.'s in cell parameters are only
used when they are defined by crystal symmetry. An approximate (isotropic)
treatment of cell e.s.d.'s is used for estimating e.s.d.'s involving l.s.
planes.
;
loop_
    _geom_bond_atom_site_label_1
    _geom_bond_atom_site_label_2
    _geom_bond_site_symmetry_2
    _geom_bond_distance
    _geom_bond_publ_flag
    O1 C32 . 1.379(3) ?
    O1 C33B . 1.492(7) ?
    O1 C33 . 1.525(6) ?
    O2 C1 . 1.375(3) ?
    O2 C36 . 1.41(3) ?
    O2 C36B . 1.42(3) ?
    O3 C13 . 1.393(3) ?
    O3 C15 . 1.440(5) ?
    O3 C15B . 1.500(7) ?
    O4 C19 . 1.401(3) ?
    O4 C18B . 1.461(8) ?
    O4 C18 . 1.478(6) ?
    C1 C6 . 1.398(5) ?
    C1 C2 . 1.402(4) ?
    C2 C3 . 1.400(5) ?
    C2 C25 3_666 1.508(5) ?
    C3 C4 . 1.389(6) ?
    C3 H3A . 0.9500 ?
    C4 C5 . 1.372(6) ?
    C4 H4A . 0.9500 ?
    C5 C6 . 1.391(5) ?
    C5 H5A . 0.9500 ?
    C6 C7 . 1.502(5) ?
    C7 C8 . 1.522(4) ?
    C7 H7A . 0.9900 ?
    C7 H7B . 0.9900 ?
    C8 C13 . 1.392(4) ?
    C8 C9 . 1.392(4) ?
    C9 C10 . 1.374(5) ?
    C9 H9A . 0.9500 ?
    C10 C11 . 1.382(5) ?
    C10 H10A . 0.9500 ?
    C11 C12 . 1.387(4) ?
    C11 H11A . 0.9500 ?
    C12 C13 . 1.398(4) ?
    C12 C14 . 1.514(5) ?
    C14 C31 3_666 1.513(5) ?
    C14 H14A . 0.9900 ?
    C14 H14B . 0.9900 ?
    C15 C16 . 1.521(7) ?
    C15 H15A . 0.9900 ?
    C15 H15B . 0.9900 ?
    C16 C17 . 1.503(7) ?
    C16 H16A . 0.9900 ?
    C16 H16B . 0.9900 ?
    C17 C18 . 1.492(7) ?
    C17 H17A . 0.9900 ?
    C17 H17D . 0.9900 ?
    C18 H18A . 0.9900 ?
    C18 H18B . 0.9900 ?
    C15B C16B . 1.529(9) ?
    C15B H15C . 0.9900 ?
    C15B H15D . 0.9900 ?
    C16B C17B . 1.466(10) ?
    C16B H16C . 0.9900 ?
    C16B H16D . 0.9900 ?
    C17B C18B . 1.492(9) ?
    C17B H17B . 0.9900 ?
    C17B H17C . 0.9900 ?
    C18B H18C . 0.9900 ?
    C18B H18D . 0.9900 ?
    C19 C20 . 1.390(5) ?
    C19 C24 . 1.411(4) ?
    C20 C21 . 1.383(4) ?
    C20 C25 . 1.513(4) ?
    C21 C22 . 1.395(5) ?
    C21 H21A . 0.9500 ?
    C22 C23 . 1.366(5) ?
    C22 H22A . 0.9500 ?
    C23 C24 . 1.391(4) ?
    C23 H23A . 0.9500 ?
    C24 C26 . 1.516(5) ?
    C25 C2 3_666 1.508(5) ?
    C25 H25A . 0.9900 ?
    C25 H25B . 0.9900 ?
    C26 C27 . 1.505(5) ?
    C26 H26A . 0.9900 ?
    C26 H26B . 0.9900 ?
    C27 C32 . 1.397(5) ?
    C27 C28 . 1.399(4) ?
    C28 C29 . 1.366(6) ?
    C28 H28A . 0.9500 ?
    C29 C30 . 1.356(6) ?
    C29 H29A . 0.9500 ?
    C30 C31 . 1.406(4) ?
    C30 H30A . 0.9500 ?
    C31 C32 . 1.386(5) ?
    C31 C14 3_666 1.513(5) ?
    C33 C34 . 1.478(7) ?
    C33 H33A . 0.9900 ?
    C33 H33B . 0.9900 ?
    C34 C35 . 1.518(10) ?
    C34 H34A . 0.9900 ?
    C34 H34D . 0.9900 ?
    C35 C36 . 1.528(13) ?
    C35 H35A . 0.9900 ?
    C35 H35B . 0.9900 ?
    C36 H36A . 0.9900 ?
    C36 H36B . 0.9900 ?
    C33B C34B . 1.467(8) ?
    C33B H33C . 0.9900 ?
    C33B H33D . 0.9900 ?
    C34B C35B . 1.519(11) ?
    C34B H34B . 0.9900 ?
    C34B H34C . 0.9900 ?
    C35B C36B . 1.531(15) ?
    C35B H35C . 0.9900 ?
    C35B H35D . 0.9900 ?
    C36B H36C . 0.9900 ?
    C36B H36D . 0.9900 ?
    C2B C1B . 1.361(6) ?
    C2B C3B . 1.372(6) ?
    C2B H2BA . 0.9500 ?
    C3B C1B 3_665 1.426(6) ?
    C3B H3BA . 0.9500 ?
    C1B C3B 3_665 1.426(6) ?
    C1B H1BA . 0.9500 ?
loop_
    _geom_angle_atom_site_label_1
    _geom_angle_atom_site_label_2
    _geom_angle_atom_site_label_3
    _geom_angle_site_symmetry_1
    _geom_angle_site_symmetry_3
    _geom_angle
    _geom_angle_publ_flag
    C32 O1 C33B . . 114.1(3) ?
    C32 O1 C33 . . 113.5(3) ?
    C1 O2 C36 . . 117.2(12) ?
    C1 O2 C36B . . 121.7(12) ?
    C13 O3 C15 . . 114.1(3) ?
    C13 O3 C15B . . 111.6(3) ?
    C19 O4 C18B . . 111.0(4) ?
    C19 O4 C18 . . 114.5(3) ?
    O2 C1 C6 . . 119.6(3) ?
    O2 C1 C2 . . 117.9(3) ?
    C6 C1 C2 . . 122.4(3) ?
    C3 C2 C1 . . 117.1(4) ?
    C3 C2 C25 . 3_666 124.2(3) ?
    C1 C2 C25 . 3_666 118.5(3) ?
    C4 C3 C2 . . 121.3(4) ?
    C4 C3 H3A . . 119.3 ?
    C2 C3 H3A . . 119.3 ?
    C5 C4 C3 . . 119.7(3) ?
    C5 C4 H4A . . 120.1 ?
    C3 C4 H4A . . 120.1 ?
    C4 C5 C6 . . 121.6(4) ?
    C4 C5 H5A . . 119.2 ?
    C6 C5 H5A . . 119.2 ?
    C5 C6 C1 . . 117.7(3) ?
    C5 C6 C7 . . 121.9(3) ?
    C1 C6 C7 . . 120.1(3) ?
    C6 C7 C8 . . 110.4(2) ?
    C6 C7 H7A . . 109.6 ?
    C8 C7 H7A . . 109.6 ?
    C6 C7 H7B . . 109.6 ?
    C8 C7 H7B . . 109.6 ?
    H7A C7 H7B . . 108.1 ?
    C13 C8 C9 . . 118.8(3) ?
    C13 C8 C7 . . 122.9(3) ?
    C9 C8 C7 . . 118.2(3) ?
    C10 C9 C8 . . 121.1(3) ?
    C10 C9 H9A . . 119.5 ?
    C8 C9 H9A . . 119.5 ?
    C9 C10 C11 . . 119.3(3) ?
    C9 C10 H10A . . 120.4 ?
    C11 C10 H10A . . 120.4 ?
    C10 C11 C12 . . 121.8(3) ?
    C10 C11 H11A . . 119.1 ?
    C12 C11 H11A . . 119.1 ?
    C11 C12 C13 . . 118.0(3) ?
    C11 C12 C14 . . 119.2(3) ?
    C13 C12 C14 . . 122.6(3) ?
    C8 C13 O3 . . 119.1(2) ?
    C8 C13 C12 . . 121.1(2) ?
    O3 C13 C12 . . 119.8(3) ?
    C31 C14 C12 3_666 . 110.5(2) ?
    C31 C14 H14A 3_666 . 109.6 ?
    C12 C14 H14A . . 109.6 ?
    C31 C14 H14B 3_666 . 109.6 ?
    C12 C14 H14B . . 109.6 ?
    H14A C14 H14B . . 108.1 ?
    O3 C15 C16 . . 109.0(4) ?
    O3 C15 H15A . . 109.9 ?
    C16 C15 H15A . . 109.9 ?
    O3 C15 H15B . . 109.9 ?
    C16 C15 H15B . . 109.9 ?
    H15A C15 H15B . . 108.3 ?
    C17 C16 C15 . . 116.0(5) ?
    C17 C16 H16A . . 108.3 ?
    C15 C16 H16A . . 108.3 ?
    C17 C16 H16B . . 108.3 ?
    C15 C16 H16B . . 108.3 ?
    H16A C16 H16B . . 107.4 ?
    C18 C17 C16 . . 116.4(5) ?
    C18 C17 H17A . . 108.2 ?
    C16 C17 H17A . . 108.2 ?
    C18 C17 H17D . . 108.2 ?
    C16 C17 H17D . . 108.2 ?
    H17A C17 H17D . . 107.3 ?
    O4 C18 C17 . . 111.8(5) ?
    O4 C18 H18A . . 109.3 ?
    C17 C18 H18A . . 109.3 ?
    O4 C18 H18B . . 109.3 ?
    C17 C18 H18B . . 109.3 ?
    H18A C18 H18B . . 107.9 ?
    O3 C15B C16B . . 108.0(5) ?
    O3 C15B H15C . . 110.1 ?
    C16B C15B H15C . . 110.1 ?
    O3 C15B H15D . . 110.1 ?
    C16B C15B H15D . . 110.1 ?
    H15C C15B H15D . . 108.4 ?
    C17B C16B C15B . . 117.4(7) ?
    C17B C16B H16C . . 108.0 ?
    C15B C16B H16C . . 108.0 ?
    C17B C16B H16D . . 108.0 ?
    C15B C16B H16D . . 108.0 ?
    H16C C16B H16D . . 107.2 ?
    C16B C17B C18B . . 117.3(7) ?
    C16B C17B H17B . . 108.0 ?
    C18B C17B H17B . . 108.0 ?
    C16B C17B H17C . . 108.0 ?
    C18B C17B H17C . . 108.0 ?
    H17B C17B H17C . . 107.2 ?
    O4 C18B C17B . . 109.8(6) ?
    O4 C18B H18C . . 109.7 ?
    C17B C18B H18C . . 109.7 ?
    O4 C18B H18D . . 109.7 ?
    C17B C18B H18D . . 109.7 ?
    H18C C18B H18D . . 108.2 ?
    C20 C19 O4 . . 119.9(3) ?
    C20 C19 C24 . . 121.4(3) ?
    O4 C19 C24 . . 118.6(3) ?
    C21 C20 C19 . . 118.5(3) ?
    C21 C20 C25 . . 118.9(3) ?
    C19 C20 C25 . . 122.6(3) ?
    C20 C21 C22 . . 121.0(3) ?
    C20 C21 H21A . . 119.5 ?
    C22 C21 H21A . . 119.5 ?
    C23 C22 C21 . . 119.4(3) ?
    C23 C22 H22A . . 120.3 ?
    C21 C22 H22A . . 120.3 ?
    C22 C23 C24 . . 121.9(3) ?
    C22 C23 H23A . . 119.0 ?
    C24 C23 H23A . . 119.0 ?
    C23 C24 C19 . . 117.5(3) ?
    C23 C24 C26 . . 119.3(3) ?
    C19 C24 C26 . . 123.2(3) ?
    C2 C25 C20 3_666 . 112.1(2) ?
    C2 C25 H25A 3_666 . 109.2 ?
    C20 C25 H25A . . 109.2 ?
    C2 C25 H25B 3_666 . 109.2 ?
    C20 C25 H25B . . 109.2 ?
    H25A C25 H25B . . 107.9 ?
    C27 C26 C24 . . 111.6(3) ?
    C27 C26 H26A . . 109.3 ?
    C24 C26 H26A . . 109.3 ?
    C27 C26 H26B . . 109.3 ?
    C24 C26 H26B . . 109.3 ?
    H26A C26 H26B . . 108.0 ?
    C32 C27 C28 . . 117.3(4) ?
    C32 C27 C26 . . 120.2(3) ?
    C28 C27 C26 . . 122.4(4) ?
    C29 C28 C27 . . 121.2(4) ?
    C29 C28 H28A . . 119.4 ?
    C27 C28 H28A . . 119.4 ?
    C30 C29 C28 . . 120.5(3) ?
    C30 C29 H29A . . 119.8 ?
    C28 C29 H29A . . 119.8 ?
    C29 C30 C31 . . 121.3(4) ?
    C29 C30 H30A . . 119.3 ?
    C31 C30 H30A . . 119.3 ?
    C32 C31 C30 . . 117.3(4) ?
    C32 C31 C14 . 3_666 120.5(3) ?
    C30 C31 C14 . 3_666 122.0(4) ?
    O1 C32 C31 . . 119.3(3) ?
    O1 C32 C27 . . 118.3(3) ?
    C31 C32 C27 . . 122.2(3) ?
    C34 C33 O1 . . 106.3(4) ?
    C34 C33 H33A . . 110.5 ?
    O1 C33 H33A . . 110.5 ?
    C34 C33 H33B . . 110.5 ?
    O1 C33 H33B . . 110.5 ?
    H33A C33 H33B . . 108.7 ?
    C33 C34 C35 . . 115.7(6) ?
    C33 C34 H34A . . 108.3 ?
    C35 C34 H34A . . 108.3 ?
    C33 C34 H34D . . 108.3 ?
    C35 C34 H34D . . 108.3 ?
    H34A C34 H34D . . 107.4 ?
    C34 C35 C36 . . 114.2(13) ?
    C34 C35 H35A . . 108.7 ?
    C36 C35 H35A . . 108.7 ?
    C34 C35 H35B . . 108.7 ?
    C36 C35 H35B . . 108.7 ?
    H35A C35 H35B . . 107.6 ?
    O2 C36 C35 . . 117(2) ?
    O2 C36 H36A . . 108.1 ?
    C35 C36 H36A . . 108.1 ?
    O2 C36 H36B . . 108.1 ?
    C35 C36 H36B . . 108.1 ?
    H36A C36 H36B . . 107.3 ?
    C34B C33B O1 . . 108.2(5) ?
    C34B C33B H33C . . 110.1 ?
    O1 C33B H33C . . 110.1 ?
    C34B C33B H33D . . 110.1 ?
    O1 C33B H33D . . 110.1 ?
    H33C C33B H33D . . 108.4 ?
    C33B C34B C35B . . 114.0(7) ?
    C33B C34B H34B . . 108.7 ?
    C35B C34B H34B . . 108.7 ?
    C33B C34B H34C . . 108.7 ?
    C35B C34B H34C . . 108.7 ?
    H34B C34B H34C . . 107.6 ?
    C34B C35B C36B . . 114.5(15) ?
    C34B C35B H35C . . 108.6 ?
    C36B C35B H35C . . 108.6 ?
    C34B C35B H35D . . 108.6 ?
    C36B C35B H35D . . 108.6 ?
    H35C C35B H35D . . 107.6 ?
    O2 C36B C35B . . 115(2) ?
    O2 C36B H36C . . 108.4 ?
    C35B C36B H36C . . 108.4 ?
    O2 C36B H36D . . 108.4 ?
    C35B C36B H36D . . 108.4 ?
    H36C C36B H36D . . 107.5 ?
    C1B C2B C3B . . 122.0(4) ?
    C1B C2B H2BA . . 119.0 ?
    C3B C2B H2BA . . 119.0 ?
    C2B C3B C1B . 3_665 119.9(5) ?
    C2B C3B H3BA . . 120.0 ?
    C1B C3B H3BA 3_665 . 120.0 ?
    C2B C1B C3B . 3_665 118.1(5) ?
    C2B C1B H1BA . . 121.0 ?
    C3B C1B H1BA 3_665 . 121.0 ?
loop_
    _geom_torsion_atom_site_label_1
    _geom_torsion_atom_site_label_2
    _geom_torsion_atom_site_label_3
    _geom_torsion_atom_site_label_4
    _geom_torsion_site_symmetry_1
    _geom_torsion_site_symmetry_2
    _geom_torsion_site_symmetry_3
    _geom_torsion_site_symmetry_4
    _geom_torsion
    _geom_torsion_publ_flag
    C36 O2 C1 C6 . . . . -81.0(18) ?
    C36B O2 C1 C6 . . . . -88(2) ?
    C36 O2 C1 C2 . . . . 102.7(17) ?
    C36B O2 C1 C2 . . . . 95(2) ?
    O2 C1 C2 C3 . . . . 178.3(2) ?
    C6 C1 C2 C3 . . . . 2.0(4) ?
    O2 C1 C2 C25 . . . 3_666 1.7(4) ?
    C6 C1 C2 C25 . . . 3_666 -174.6(2) ?
    C1 C2 C3 C4 . . . . 0.7(4) ?
    C25 C2 C3 C4 3_666 . . . 177.1(3) ?
    C2 C3 C4 C5 . . . . -3.0(5) ?
    C3 C4 C5 C6 . . . . 2.6(5) ?
    C4 C5 C6 C1 . . . . 0.1(4) ?
    C4 C5 C6 C7 . . . . -173.9(3) ?
    O2 C1 C6 C5 . . . . -178.6(2) ?
    C2 C1 C6 C5 . . . . -2.5(4) ?
    O2 C1 C6 C7 . . . . -4.6(4) ?
    C2 C1 C6 C7 . . . . 171.6(3) ?
    C5 C6 C7 C8 . . . . 109.6(3) ?
    C1 C6 C7 C8 . . . . -64.2(3) ?
    C6 C7 C8 C13 . . . . 122.4(3) ?
    C6 C7 C8 C9 . . . . -53.7(4) ?
    C13 C8 C9 C10 . . . . -0.9(5) ?
    C7 C8 C9 C10 . . . . 175.3(3) ?
    C8 C9 C10 C11 . . . . -0.7(5) ?
    C9 C10 C11 C12 . . . . 0.3(5) ?
    C10 C11 C12 C13 . . . . 1.7(5) ?
    C10 C11 C12 C14 . . . . -173.8(3) ?
    C9 C8 C13 O3 . . . . 179.4(3) ?
    C7 C8 C13 O3 . . . . 3.3(4) ?
    C9 C8 C13 C12 . . . . 3.0(4) ?
    C7 C8 C13 C12 . . . . -173.1(3) ?
    C15 O3 C13 C8 . . . . 105.6(4) ?
    C15B O3 C13 C8 . . . . 67.4(4) ?
    C15 O3 C13 C12 . . . . -78.0(4) ?
    C15B O3 C13 C12 . . . . -116.2(4) ?
    C11 C12 C13 C8 . . . . -3.4(4) ?
    C14 C12 C13 C8 . . . . 171.9(3) ?
    C11 C12 C13 O3 . . . . -179.7(3) ?
    C14 C12 C13 O3 . . . . -4.4(4) ?
    C11 C12 C14 C31 . . . 3_666 56.5(4) ?
    C13 C12 C14 C31 . . . 3_666 -118.8(3) ?
    C13 O3 C15 C16 . . . . 175.6(4) ?
    C15B O3 C15 C16 . . . . -90.7(7) ?
    O3 C15 C16 C17 . . . . 72.4(6) ?
    C15 C16 C17 C18 . . . . 179.0(5) ?
    C19 O4 C18 C17 . . . . 175.6(4) ?
    C18B O4 C18 C17 . . . . -92.3(8) ?
    C16 C17 C18 O4 . . . . 80.8(6) ?
    C13 O3 C15B C16B . . . . -166.0(5) ?
    C15 O3 C15B C16B . . . . 92.3(8) ?
    O3 C15B C16B C17B . . . . -66.8(8) ?
    C15B C16B C17B C18B . . . . -175.3(7) ?
    C19 O4 C18B C17B . . . . -168.4(6) ?
    C18 O4 C18B C17B . . . . 88.7(9) ?
    C16B C17B C18B O4 . . . . -78.3(9) ?
    C18B O4 C19 C20 . . . . 70.1(5) ?
    C18 O4 C19 C20 . . . . 107.8(4) ?
    C18B O4 C19 C24 . . . . -111.5(5) ?
    C18 O4 C19 C24 . . . . -73.8(4) ?
    O4 C19 C20 C21 . . . . -177.2(2) ?
    C24 C19 C20 C21 . . . . 4.5(4) ?
    O4 C19 C20 C25 . . . . 5.5(4) ?
    C24 C19 C20 C25 . . . . -172.8(3) ?
    C19 C20 C21 C22 . . . . -1.1(5) ?
    C25 C20 C21 C22 . . . . 176.3(3) ?
    C20 C21 C22 C23 . . . . -2.0(5) ?
    C21 C22 C23 C24 . . . . 1.9(5) ?
    C22 C23 C24 C19 . . . . 1.4(5) ?
    C22 C23 C24 C26 . . . . -176.2(3) ?
    C20 C19 C24 C23 . . . . -4.6(4) ?
    O4 C19 C24 C23 . . . . 177.0(3) ?
    C20 C19 C24 C26 . . . . 172.8(3) ?
    O4 C19 C24 C26 . . . . -5.5(4) ?
    C21 C20 C25 C2 . . . 3_666 -60.7(4) ?
    C19 C20 C25 C2 . . . 3_666 116.6(3) ?
    C23 C24 C26 C27 . . . . 59.7(4) ?
    C19 C24 C26 C27 . . . . -117.7(3) ?
    C24 C26 C27 C32 . . . . 69.7(4) ?
    C24 C26 C27 C28 . . . . -105.5(4) ?
    C32 C27 C28 C29 . . . . -1.4(5) ?
    C26 C27 C28 C29 . . . . 174.0(3) ?
    C27 C28 C29 C30 . . . . -1.7(6) ?
    C28 C29 C30 C31 . . . . 1.5(6) ?
    C29 C30 C31 C32 . . . . 1.8(5) ?
    C29 C30 C31 C14 . . . 3_666 -172.4(3) ?
    C33B O1 C32 C31 . . . . -67.4(4) ?
    C33 O1 C32 C31 . . . . -115.3(4) ?
    C33B O1 C32 C27 . . . . 117.5(4) ?
    C33 O1 C32 C27 . . . . 69.6(4) ?
    C30 C31 C32 O1 . . . . -179.8(3) ?
    C14 C31 C32 O1 3_666 . . . -5.6(4) ?
    C30 C31 C32 C27 . . . . -5.0(5) ?
    C14 C31 C32 C27 3_666 . . . 169.3(3) ?
    C28 C27 C32 O1 . . . . 179.7(3) ?
    C26 C27 C32 O1 . . . . 4.2(5) ?
    C28 C27 C32 C31 . . . . 4.8(5) ?
    C26 C27 C32 C31 . . . . -170.7(3) ?
    C32 O1 C33 C34 . . . . 85.6(5) ?
    C33B O1 C33 C34 . . . . -15.3(5) ?
    O1 C33 C34 C35 . . . . 167.7(8) ?
    C33 C34 C35 C36 . . . . -52.3(18) ?
    C1 O2 C36 C35 . . . . -32(3) ?
    C36B O2 C36 C35 . . . . 95(19) ?
    C34 C35 C36 O2 . . . . -160(2) ?
    C32 O1 C33B C34B . . . . -81.5(6) ?
    C33 O1 C33B C34B . . . . 17.9(5) ?
    O1 C33B C34B C35B . . . . -165.5(8) ?
    C33B C34B C35B C36B . . . . 60(2) ?
    C1 O2 C36B C35B . . . . 4(4) ?
    C36 O2 C36B C35B . . . . -53(16) ?
    C34B C35B C36B O2 . . . . 168(2) ?
    C1B C2B C3B C1B . . . 3_665 0.8(7) ?
    C3B C2B C1B C3B . . . 3_665 -0.7(7) ?
data_global
_journal_date_recd_electronic     2013-05-15
_journal_date_accepted     2013-05-24
_journal_name_full     'Acta Crystallographica, Section E'
_journal_year     2013
_journal_volume     69
_journal_issue      7
_journal_page_first     o1001
_journal_page_last     o1002
_journal_paper_category     QO
_journal_paper_doi     10.1107/S1600536813014438
_journal_coeditor_code     HG5315
_publ_contact_author_name     'Ray J. Butcher'
_publ_contact_author_address
;
Department of Chemistry
Howard University
525 College Street NW
Washington
DC 20059
USA
;
_publ_contact_author_email     'rbutcher99@yahoo.com'
_publ_contact_author_fax     '202-806-5442'
_publ_contact_author_phone     '202-806-9892'
_publ_section_title
;
Calixarene-based molecular capsule from olefin metathesis
;
loop_
    _publ_author_name
    _publ_author_footnote
    _publ_author_address
    'Hailu, Shimelis T.' ?
;
Department of Chemistry
Howard University
525 College Street NW
Washington
DC 20059
USA
;
    'Butcher, Ray J.' .
;
Department of Chemistry
Howard University
525 College Street NW
Washington
DC 20059
USA
;
    'Hudrlik, Paul F.' .
;
Department of Chemistry
Howard University
525 College Street NW
Washington
DC 20059
USA
;
    'Hudrlik, Anne M.' .
;
Department of Chemistry
Howard University
525 College Street NW
Washington
DC 20059
USA
;
