# Supplementary material for: Calixarene-based mol­ecular capsule from olefin metathesis
Source: Acta Crystallogr Sect E Struct Rep Online. 2013 Jun 8;69(Pt 7):o1001–2. doi: 10.1107/S1600536813014438 (PMC3772447; doi:10.1107/S1600536813014438)
Supplement: Supplementary file 2 [file e-69-o1001-Isup2.hkl]

# 
# h,k,l, Fc-squared, Fo-squared, sigma(Fo-squared) and status flag 
# 
data_I
_shelx_title ' sh102-Cu' 
_shelx_refln_list_code          4 
_shelx_F_calc_maximum      224.84 
_exptl_crystal_F_000      1220.00 
_reflns_d_resolution_high  0.7948 
 
loop_ 
 _symmetry_equiv_pos_as_xyz 
 'x, y, z' 
 '-x, y+1/2, -z+1/2' 
 '-x, -y, -z' 
 'x, -y-1/2, z-1/2' 
 
_cell_length_a    14.8804 
_cell_length_b    17.3004 
_cell_length_c    12.1888 
_cell_angle_alpha  90.000 
_cell_angle_beta  103.929 
_cell_angle_gamma  90.000 
 
_shelx_F_squared_multiplier     1.000 
 
loop_ 
 _refln_index_h 
 _refln_index_k 
 _refln_index_l 
 _refln_F_squared_calc 
 _refln_F_squared_meas 
 _refln_F_squared_sigma 
 _refln_observed_status 
   0   0  -2     3343.04     2134.41     19.16 o 
   0   0  -4      453.11      453.81     15.52 o 
   0   0  -6      308.71      402.33     18.55 o 
   0   0  -8       46.52       57.65     15.35 o 
   0   0 -10      195.32      221.86     14.99 o 
   0   0 -12       47.51       50.39     10.20 o 
   0   0 -14       74.99       90.81      9.69 o 
   0  -1  -1    10869.68     9857.21     29.42 o 
   0  -1  -2      956.65      897.16      9.45 o 
   0   1  -3     7741.00     8411.89     31.69 o 
   0  -1  -4        2.35       -7.32      7.32 o 
   0   1  -5      886.48     1062.19     17.35 o 
   0  -1  -6       72.85       70.18      9.38 o 
   0   1  -7     1381.79     1421.64     23.00 o 
   0  -1  -8       78.40       81.75     14.20 o 
   0  -1  -9      397.92      408.53     11.97 o 
   0  -1 -10      217.89      207.13     10.55 o 
   0   1 -11      270.79      226.02     14.13 o 
   0  -1 -12       39.64       28.66      7.11 o 
   0   1 -13       10.78        4.40      8.73 o 
   0  -1 -13       11.07        8.32     12.44 o 
   0   1 -14        4.39        7.54      6.57 o 
   0   2   0     6414.23     6844.16     13.27 o 
   0   2  -1      137.88      157.19      7.11 o 
   0   2  -2      394.44      215.46      4.98 o 
   0  -2  -3      402.81      311.28      8.36 o 
   0  -2  -4     2302.98     1977.36     19.03 o 
   0   2  -5      545.50      612.51     14.18 o 
   0   2  -6       32.95       26.95      8.62 o 
   0  -2  -7       28.35       40.82      9.38 o 
   0   2  -8      364.84      307.47     25.41 o 
   0  -2  -9      218.92      190.95      9.40 o 
   0   2 -10      184.62      182.29     10.47 o 
   0   2 -11       32.43       15.12      6.73 o 
   0  -2 -12      138.11      149.88      8.48 o 
   0   2 -13       31.81       36.31      9.31 o 
   0  -2 -13       31.87       37.83     12.65 o 
   0  -2 -14       28.38       28.35      6.10 o 
   0   3  -1    22195.44    20212.55     55.58 o 
   0  -3  -2     3833.89     3732.16     14.62 o 
   0   3  -2     3977.62     4082.39     30.98 o 
   0   3  -3     1393.37     1631.87     14.01 o 
   0   3  -4      603.95      658.33     12.20 o 
   0  -3  -5      309.63      469.56     12.72 o 
   0   3  -6        0.06       -0.15      7.70 o 
   0   3  -7      592.00      506.21     24.24 o 
   0   3  -8      193.98      191.95     23.91 o 
   0  -3  -9       16.05       28.93      8.16 o 
   0   3 -10       15.47        6.53      9.09 o 
   0   3 -11        0.67       -5.84     10.01 o 
   0  -3 -11       10.97       13.44     12.89 o 
   0   3 -12      122.87      112.26      8.08 o 
   0  -3 -13       23.53       21.75      8.46 o 
   0  -3 -14       14.06       15.66      6.32 o 
   0   4   0    37882.00    45934.28    175.30 o 
   0   4   1     2885.46     2918.82     17.58 o 
   0   4  -2      601.59      306.64     12.65 o 
   0   4  -2      609.10      327.77     16.03 o 
   0   4  -3      450.78      389.01      6.47 o 
   0  -4  -4     1171.94     1501.50     15.31 o 
   0   4  -5      278.23      275.78     10.41 o 
   0   4  -6      530.84      596.04     24.11 o 
   0   4  -7      387.26      395.54     22.19 o 
   0   4  -8      205.19      168.82     24.15 o 
   0   4   9      159.31      148.47     11.76 o 
   0  -4 -10       37.58       35.63      7.82 o 
   0   4 -11       42.48       31.81     10.24 o 
   0  -4 -11       62.69       57.97     13.91 o 
   0  -4 -12      119.06      118.44      7.90 o 
   0   4 -13        3.43        3.04      7.99 o 
   0   4 -14       47.88       64.09      8.44 o 
   0   5   1       93.09      123.52      5.54 o 
   0   5   2     2771.63     3124.92     29.18 o 
   0   5  -2     8088.70     8472.32     37.52 o 
   0   5   3      263.70      241.75      8.81 o 
   0   5  -3     1312.90     1287.32     28.18 o 
   0   5   4      697.58      872.55     12.97 o 
   0   5  -5     1148.36     1298.84     30.72 o 
   0   5  -6     1232.94     1026.92     30.40 o 
   0   5  -7        9.14        5.67     13.55 o 
   0   5  -8      688.42      778.79     34.02 o 
   0  -5  -9      158.04      126.42      8.36 o 
   0  -5 -10       18.83       33.62      7.74 o 
   0   5 -11       23.05        6.99      9.85 o 
   0  -5 -11       42.84       48.71     13.37 o 
   0   5 -12       13.59       15.20      6.47 o 
   0   5 -13       25.45       29.90      7.83 o 
   0   5 -14       39.84       48.61      7.61 o 
   0   6   0        7.66        3.05      2.99 o 
   0   6   1     2239.06     2851.66     12.34 o 
   0   6  -2      772.74     1018.32     13.63 o 
   0   6   3        2.05       -1.67      8.88 o 
   0   6  -3       76.90       84.63     12.57 o 
   0   6  -4       81.83       69.31      6.26 o 
   0   6  -5      316.69      246.56     17.41 o 
   0   6  -6      432.65      319.22     20.24 o 
   0   6  -7      778.59      760.16     29.69 o 
   0   6   8       12.88       -0.45     20.95 o 
   0   6  -9       62.92       64.40      7.34 o 
   0   6 -10      148.99      181.97     14.48 o 
   0   6 -11       11.39        6.27      9.73 o 
   0   6 -11       32.60       43.50     13.78 o 
   0   6 -12        4.81        3.73      9.03 o 
   0   6  13        5.92        9.55      4.62 o 
   0   6 -14        8.86        6.77      8.31 o 
   0   7   1       42.93       15.00      3.88 o 
   0   7   2     1715.32     2029.49     15.36 o 
   0   7   3        6.65       -1.50      9.61 o 
   0   7  -3       98.77      122.08     12.71 o 
   0   7  -4      550.72      498.13     10.36 o 
   0   7  -5      408.28      286.49     18.86 o 
   0   7   6      303.86      275.55     14.13 o 
   0   7   7      120.03       96.87     16.74 o 
   0   7   8       77.65       63.48      8.13 o 
   0   7  -9        0.89        1.87      8.21 o 
   0   7 -10      226.51      252.31      8.03 o 
   0   7 -11        5.21       21.02     12.90 o 
   0   7 -12        7.66        4.45      5.28 o 
   0   7  13       20.17       11.97      5.91 o 
   0   7 -13       24.14       15.42      7.08 o 
   0   8   0     9437.31     9308.79     69.12 o 
   0   8   1      156.00      193.75      5.25 o 
   0   8  -2      692.28     1000.14     11.48 o 
   0   8   3      208.65      217.41     13.80 o 
   0   8  -3      516.60      501.26     13.27 o 
   0   8   4       58.32       82.93      7.34 o 
   0   8   4      131.64      121.10     19.79 o 
   0   8   5      855.85      863.25     19.64 o 
   0   8   6       44.51       39.49     14.95 o 
   0   8   7       23.54       36.47      9.29 o 
   0   8   8       77.63       70.91     10.91 o 
   0   8  -9      421.05      422.32     10.97 o 
   0   8  10        9.74       10.34      6.68 o 
   0   8 -11       47.69       58.78     12.75 o 
   0   8 -12        3.62        5.98      5.34 o 
   0   8 -13        0.85       -2.60      4.11 o 
   0   9   1       95.22       89.77      9.87 o 
   0   9  -2      514.98      596.79     12.94 o 
   0   9   3       41.18       60.31     12.87 o 
   0   9   3      635.77      688.37     13.28 o 
   0   9  -4      469.13      540.69     23.36 o 
   0   9   4      561.26      601.75     26.00 o 
   0   9   5        8.57       11.34     13.20 o 
   0   9   6       69.32       55.72     15.50 o 
   0   9   7      661.24      637.74     11.12 o 
   0   9   8      213.01      158.42     10.48 o 
   0   9   9       21.07       38.09      9.53 o 
   0   9  10       12.64       22.13      9.44 o 
   0   9  11        9.53       13.59      7.05 o 
   0   9 -11       35.36       30.89     11.68 o 
   0   9  12        2.48        7.18      7.07 o 
   0   9  13        0.14       -1.12      5.16 o 
   0  10   0     1530.72     1912.76     37.09 o 
   0  10   1      507.54      568.47     16.27 o 
   0  10   2       87.21      157.68     10.74 o 
   0  10   3        2.26        2.31     11.14 o 
   0  10   3       11.61       10.56     12.24 o 
   0  10   4      123.31       98.39     18.69 o 
   0  10   5      338.08      340.92     21.36 o 
   0  10   6      236.45      155.19      7.25 o 
   0  10   7        7.42        3.64      6.80 o 
   0  10   8       87.42       93.12      9.70 o 
   0  10   9        9.96        9.16     11.43 o 
   0  10  10       35.57       52.67     10.36 o 
   0  10  11       14.27       14.57      5.22 o 
   0  10  12       21.77       28.03      7.01 o 
   0  11   1      338.46      290.76     14.56 o 
   0  11  -2       31.84       11.86     14.84 o 
   0  11   3       12.83       42.85     12.77 o 
   0  11  -3      133.21      196.60     24.76 o 
   0  11   4       39.86       20.63     16.06 o 
   0  11   5      640.11      659.11     10.78 o 
   0  11  -6        0.06        1.16      6.40 o 
   0  11   6        0.62       21.29     24.56 o 
   0  11  -7      268.71      245.35      9.88 o 
   0  11   8       61.04       73.58     12.81 o 
   0  11   9       33.06       39.43     11.49 o 
   0  11  10       44.15       33.16      7.10 o 
   0  11  11        0.00        6.76      7.32 o 
   0  11  12       36.83       41.39      6.39 o 
   0  12   0       26.88       58.83     17.57 o 
   0  12  -1        0.23       -2.07     10.31 o 
   0  12  -2        8.19       -9.11     14.95 o 
   0  12  -3      187.26      206.84     25.52 o 
   0  12  -4        8.06       17.87      6.23 o 
   0  12  -5      601.35      616.55     12.09 o 
   0  12   6      534.95      473.44     11.12 o 
   0  12  -7       88.48       87.68      8.26 o 
   0  12   8       42.83       47.63     12.60 o 
   0  12   9       12.19       15.87     11.09 o 
   0  12  10       18.52       26.58      6.40 o 
   0  12  11       18.96       23.67      7.10 o 
   0  12  12       23.13       29.34      5.79 o 
   0  13  -1        7.89       12.02      5.20 o 
   0  13  -2      119.80      148.17     10.19 o 
   0  13  -3       21.38       16.56      9.54 o 
   0  13   3       38.30       43.37     10.64 o 
   0  13   4       16.04       22.75      6.14 o 
   0  13   4       17.74       35.49     11.96 o 
   0  13   5     1716.15     1862.01     15.00 o 
   0  13  -6      126.48      134.28      8.43 o 
   0  13   7       84.59       86.65      6.41 o 
   0  13   8       13.42       14.40      8.22 o 
   0  13   9       26.01       27.91      7.59 o 
   0  13  10       23.55       38.46      6.39 o 
   0  13  11        0.00        2.31      6.23 o 
   0  14   0      120.30      111.10      8.59 o 
   0  14   1       12.96        2.17      5.21 o 
   0  14  -2      199.97      307.02      9.08 o 
   0  14  -3       44.23       20.47     10.19 o 
   0  14   3       48.94       82.42     12.17 o 
   0  14  -4        4.83        4.65     10.41 o 
   0  14   4        7.09        6.86     12.09 o 
   0  14  -5      598.37      647.66      9.90 o 
   0  14  -6        0.11       -2.09      5.16 o 
   0  14   7       40.40       51.56      5.93 o 
   0  14   8       12.71       17.26      8.15 o 
   0  14   9       20.75       27.00      7.21 o 
   0  14  10        5.21        5.24      8.11 o 
   0  14  11        0.93        5.42      5.44 o 
   0  15  -1        1.57        8.00      6.16 o 
   0  15   2      166.77      237.97     10.96 o 
   0  15  -3        5.62       -7.17      9.21 o 
   0  15   3       10.29       14.72     10.76 o 
   0  15  -4       76.34       60.95     10.97 o 
   0  15   4       79.51       83.74     12.48 o 
   0  15   5       73.50       61.32      6.24 o 
   0  15  -6       76.10       82.53      5.88 o 
   0  15   7       45.65       57.27      5.83 o 
   0  15   8      136.28      181.53      8.83 o 
   0  15   9       45.81       68.58      7.14 o 
   0  15  10        6.87       14.01      7.06 o 
   0  16   0       65.80       69.57      9.56 o 
   0  16   1        8.28        4.17      6.28 o 
   0  16  -2       10.09       19.44      9.54 o 
   0  16   3       99.46      102.58      7.83 o 
   0  16   3      144.64      211.12     13.61 o 
   0  16  -4      170.27      182.31      9.02 o 
   0  16   4      178.71      265.78     14.28 o 
   0  16   5      146.78      196.79      9.18 o 
   0  16  -6      143.41      151.60      6.14 o 
   0  16   7      153.89      216.25      7.46 o 
   0  16   8        6.30        4.59      9.45 o 
   0  16   9       34.82       49.32      8.94 o 
   0  17   1       32.62       20.96      7.15 o 
   0  17  -2      118.62      157.07     10.50 o 
   0  17  -3        9.14       16.10      6.63 o 
   0  17   3       10.35       28.84     10.03 o 
   0  17   4       39.04       27.75      6.69 o 
   0  17   4       39.19       55.22     10.74 o 
   0  17  -5      123.91      151.78      6.80 o 
   0  17  -6      186.67      195.34      7.76 o 
   0  17   6      187.08      237.05     13.42 o 
   0  17   7       89.80      101.20      6.59 o 
   0  17   8        0.17        1.49      4.27 o 
   0  18   0        2.81       -9.16      9.16 o 
   0  18   1       88.81       99.96      7.35 o 
   0  18   2       21.27        7.88      8.86 o 
   0  18   3        0.79        0.78      6.15 o 
   0  18   4        0.99        2.16      5.99 o 
   0  18  -5       18.89       23.44      7.28 o 
   0  18   6       11.19        2.12      6.85 o 
   0  18   7        0.43        3.04      6.60 o 
   0  19  -1       25.78       39.41      6.32 o 
   0  19   2       22.64       44.91      8.31 o 
   0  19  -3        0.03        9.10      5.46 o 
   0  19  -4       30.14       37.27      5.73 o 
   0  19   5       19.69       33.55      6.15 o 
   0  19   6       14.72        8.68      5.36 o 
   0  20   0        8.96        7.85      8.16 o 
   0  20   1       10.81        7.95      5.34 o 
   0  20   2       16.72        9.82      7.12 o 
   0  20  -3        0.63       -4.39      4.91 o 
   0  20  -4        0.08        7.40      4.46 o 
   0  21   1        0.18        1.16      3.99 o 
   0  21  -2       38.36       38.50      6.15 o 
   1   0 -14      111.42      114.88      9.53 o 
   1   0 -12       52.40       39.66     10.05 o 
   1   0 -10       47.37       38.64     12.10 o 
   1   0  -6      353.79      526.32     19.62 o 
   1   0  -4     1215.86     1004.16     20.23 o 
   1   0  -2     9447.08     6769.86     31.77 o 
  -1   0   0     1432.48     2359.54     11.43 o 
  -1   0  -2     8494.79    10361.83     43.74 o 
  -1   0  -4     5110.77     4647.26     41.90 o 
  -1   0  -6     1934.00     2083.35     36.20 o 
  -1   0  -8      965.03     1038.81     34.78 o 
  -1   0 -10      499.17      466.57     17.20 o 
  -1   0 -12       35.34       50.18     10.01 o 
  -1   0 -14       17.74        9.82     10.05 o 
   1   1 -14        2.75        8.97      8.31 o 
   1  -1 -13       44.26       50.14      9.03 o 
   1  -1 -12        2.37        1.36      5.55 o 
   1   1 -11       24.36       23.18      7.23 o 
   1   1 -10      138.38      157.99      9.09 o 
  -1   1   9       32.44       15.41     19.85 o 
   1   1  -7      184.47      177.23     17.18 o 
   1   1  -6      193.95      239.01     11.44 o 
   1   1  -5     3626.29     4153.08     29.75 o 
   1  -1  -4      285.71      263.10      9.32 o 
   1   1  -3    16507.75    16924.55     43.17 o 
   1   1  -2     4532.92     4276.35     27.61 o 
  -1   1   1     1785.72     1482.02     13.10 o 
  -1   1   0        0.65        1.98      1.59 o 
  -1  -1  -1     2440.17     2815.91     12.55 o 
  -1   1  -2      785.45      824.13      7.27 o 
  -1  -1  -3     1529.11     1904.97     16.91 o 
  -1   1  -4       45.33       42.70      7.84 o 
  -1  -1  -5     7039.90     7750.58     42.94 o 
  -1   1  -6      396.72      431.68     13.99 o 
  -1   1  -7     1002.01     1138.52     22.23 o 
  -1   1  -8       22.25       25.42     14.10 o 
  -1  -1  -9      535.74      510.86     11.89 o 
  -1   1 -10       83.87       83.74      9.27 o 
  -1   1 -11        2.21       -2.03      9.52 o 
  -1  -1 -11       35.89       39.52     14.57 o 
  -1  -1 -12       32.99       45.39      7.30 o 
  -1   1 -13       10.80       16.04      6.22 o 
  -1   1 -14        4.36        4.23      6.61 o 
   1   2 -14       63.13       83.38      6.13 o 
   1  -2 -13       15.88       12.47      8.30 o 
   1   2 -12       23.55       31.03      5.81 o 
   1   2 -11       76.93       65.20      7.58 o 
   1   2 -10       77.15       46.26      8.25 o 
   1   2  -9      176.43      217.79     12.18 o 
   1   2  -7      295.53      260.64     18.96 o 
   1   2  -6      170.10      144.19     15.40 o 
   1  -2  -5      602.60      652.27     13.97 o 
   1   2  -4       81.16       51.47      7.20 o 
   1   2  -3      968.40     1145.36     20.50 o 
   1   2  -2      904.10     1105.35     16.55 o 
  -1   2   1      249.63      188.74      7.79 o 
  -1   2   0     2684.69     2394.01      9.88 o 
  -1   2  -1       60.23      132.76      4.42 o 
   1   2   2     8909.69     8086.85     14.28 o 
  -1   2  -3       25.34       29.30      4.77 o 
  -1  -2  -4      443.60      416.36     11.32 o 
  -1  -2  -5     2083.67     2380.75     24.66 o 
  -1  -2  -6      154.00      167.06     10.73 o 
  -1   2  -7      573.76      602.29     17.40 o 
  -1   2  -8       38.70       25.21     14.05 o 
  -1   2  -9      229.50      213.51     10.04 o 
  -1  -2 -10       43.42       44.75      8.33 o 
  -1  -2 -11        5.71        7.37      6.89 o 
  -1  -2 -12       21.16       20.67      7.01 o 
  -1   2 -13       10.31       10.41      6.04 o 
  -1   2 -14       48.51       41.24      5.97 o 
   1   3 -14        3.25        8.77      5.48 o 
   1   3 -13        5.00        8.51      7.60 o 
   1  -3 -12       31.48       32.29      5.92 o 
   1   3 -11        0.20        9.00     10.48 o 
   1  -3 -10       40.98       44.67      8.55 o 
   1   3  -9        4.29        1.28      8.01 o 
  -1   3   8       50.73       51.62     19.32 o 
   1   3  -7      154.82      159.76     16.70 o 
   1   3  -6       42.74       37.54     12.95 o 
   1   3  -5     1819.80     1422.52     29.44 o 
   1   3  -4      379.80      357.39     16.73 o 
   1   3  -3       61.80      161.55     12.01 o 
   1   3  -2      265.82      225.23     11.70 o 
  -1   3   2     2338.71     2427.62     27.03 o 
  -1   3   1     5296.13     4201.86     11.25 o 
  -1   3   0       22.26       20.26      3.23 o 
  -1   3  -1     3469.92     4321.11     13.93 o 
  -1  -3  -2     9516.67    10251.11     21.67 o 
  -1   3  -2    20768.67    22013.31     67.61 o 
  -1   3  -3      173.91      133.76      3.69 o 
  -1   3  -4      572.29      604.14     12.42 o 
  -1   3  -5      134.19      120.44      9.78 o 
  -1   3  -6        5.26       13.57      8.29 o 
  -1  -3  -7      152.69      149.62     11.47 o 
  -1   3  -8       42.31       24.97     21.13 o 
  -1   3  -9       23.85       19.34     10.65 o 
  -1   3 -10        3.98        1.65     11.62 o 
  -1   3 -11       35.12       31.98      9.63 o 
  -1  -3 -11       35.43       40.91     13.66 o 
  -1  -3 -12       26.97       37.06      7.00 o 
  -1  -3 -13        0.05       -2.01      5.84 o 
  -1   3 -14       11.62       20.33      8.23 o 
   1   4 -14        2.10        6.58      5.98 o 
   1  -4 -13       58.53       62.63      8.71 o 
   1   4 -12       11.26       20.01      5.65 o 
   1   4 -11       93.92       69.43     11.15 o 
   1  -4 -11       94.31       85.51     14.37 o 
   1   4 -10        3.60        7.42     13.91 o 
  -1   4   9      552.78      548.54     11.86 o 
  -1   4   8       20.55       -0.76     19.47 o 
  -1   4   7      211.51      203.63     17.46 o 
   1   4  -6        0.11        3.16     13.04 o 
   1   4  -5      550.09      606.14     22.10 o 
   1   4  -4     3393.28     2992.77     37.52 o 
  -1  -4   3     4260.87     3279.47     11.63 o 
   1   4  -2       13.88       21.31      9.53 o 
  -1   4   2      339.14      198.60     15.02 o 
  -1   4   1     8634.14     8748.35     27.91 o 
  -1   4   0     8939.48     7421.84     18.35 o 
  -1   4  -1    13449.30    14294.60     27.26 o 
  -1  -4  -2      642.72      521.14      6.92 o 
  -1   4  -2      651.27      536.46     12.37 o 
  -1  -4  -3     1982.58     1983.94     10.53 o 
  -1   4  -4      371.81      425.94      8.55 o 
  -1   4  -5      845.04      918.46     16.11 o 
  -1   4  -6     1614.92     1669.89     22.26 o 
  -1   4  -7      215.81      226.40     20.37 o 
  -1   4  -8      161.38      144.62     23.17 o 
  -1  -4  -9       54.81       61.61      9.27 o 
  -1   4 -10       58.68       49.10      6.61 o 
  -1   4 -11        0.04       -4.49      6.71 o 
  -1  -4 -12       14.32       10.09      6.64 o 
  -1   4 -13       13.60       10.58      5.76 o 
  -1   4 -14       51.82       62.71      5.89 o 
   1   5 -14       31.03       32.67      7.88 o 
  -1   5  13       10.67        9.43      6.43 o 
   1   5 -13       17.32       11.09      7.65 o 
   1   5 -12       26.65       27.77      5.64 o 
   1   5 -11       21.89        9.20      9.55 o 
   1  -5 -11       25.94       38.77     13.12 o 
   1  -5 -10      194.76      224.57      9.45 o 
  -1   5   9      490.31      489.16     11.50 o 
  -1   5   8      247.45      223.69     24.71 o 
  -1   5   7      522.57      454.27     22.75 o 
   1   5  -6       40.86       18.50      9.37 o 
   1   5  -5      199.00      184.76     16.34 o 
   1   5  -4     1831.66     1895.27     32.08 o 
   1   5  -3     5595.33     6015.69     33.72 o 
  -1   5   2    11332.66    12069.11     45.02 o 
  -1   5   1       93.06      122.94      5.19 o 
   1   5   0       15.09       22.57      2.28 o 
  -1   5  -1      213.68      268.29      5.02 o 
  -1  -5  -2     2153.98     1892.35     10.22 o 
  -1   5  -2     2192.00     2313.84     21.66 o 
   1   5   3       51.67       98.31      4.83 o 
  -1   5  -3      534.53      652.63     15.98 o 
  -1   5  -4       25.94       46.14      5.49 o 
  -1   5  -5      248.77      200.27     17.54 o 
  -1   5  -6     1901.05     1766.59     39.05 o 
  -1   5  -7     1040.51      987.52     32.76 o 
  -1   5  -8       22.55       34.83     21.59 o 
  -1   5  -9        5.07        3.10      8.28 o 
  -1   5 -10       22.82       30.40      7.05 o 
  -1   5 -11        2.65       -2.24      9.26 o 
  -1  -5 -11        3.53       16.39     13.21 o 
  -1   5 -12       12.55       14.76      4.68 o 
  -1   5 -13        3.43       11.17      7.87 o 
  -1   5 -14        4.51        6.14      7.11 o 
   1   6 -14       33.29       36.63      7.47 o 
  -1   6  13        0.50       -0.18      6.18 o 
   1   6 -13        2.09       12.59     10.98 o 
   1   6 -12        6.38        3.55      9.18 o 
   1   6 -11       12.94        7.92      9.78 o 
   1   6 -10        5.41        1.61     14.35 o 
  -1   6   9      176.25      139.23      7.98 o 
  -1   6   8      260.25      264.94     25.52 o 
  -1   6   7      277.47      225.88     18.55 o 
  -1   6   6      252.63      239.33     18.51 o 
   1   6  -5      180.25      192.33     11.81 o 
   1   6  -4      532.24      643.35     22.04 o 
  -1   6   4      820.01      994.83     28.33 o 
   1   6  -3     8021.94     8335.46     59.52 o 
  -1   6   3    12359.21    13185.03     76.08 o 
  -1   6   2     1427.60     1932.78     22.64 o 
   1   6  -1      184.25      242.59      6.24 o 
  -1   6   0      643.03      565.30      3.95 o 
   1   6   1     3418.82     3432.34     14.23 o 
  -1   6  -2     5199.77     5763.99     26.87 o 
   1   6   3     1459.15     1578.26     21.28 o 
  -1   6  -3     2428.12     2677.86     26.85 o 
  -1   6  -4       97.58       98.11     10.02 o 
  -1   6  -5     1480.13     1370.73     33.18 o 
  -1   6  -6       29.99       21.21     14.90 o 
  -1   6  -7      221.98      216.62     27.44 o 
   1   6   8       25.87       23.32      7.40 o 
  -1   6  -8       26.22       12.27     10.84 o 
  -1   6  -9       12.08        8.50     12.79 o 
  -1   6 -10        6.35        8.89     13.68 o 
  -1   6 -11       59.93       56.97     10.40 o 
  -1   6 -12       75.61       84.39      6.32 o 
  -1   6 -13        0.31       -6.33      7.44 o 
  -1   7  13       20.91       20.31      6.44 o 
   1   7 -13       28.38       34.58     10.68 o 
   1   7 -12        9.76        7.04      8.57 o 
   1   7 -11       35.46       27.76      9.17 o 
   1   7 -10       29.35       26.99      7.19 o 
  -1   7   9       42.46       70.08      8.60 o 
  -1   7   8      101.12       80.80      8.76 o 
   1   7  -8      114.72      104.17     11.65 o 
  -1   7   7      210.08      217.68     19.32 o 
  -1   7   6        9.91       -1.85     13.90 o 
  -1   7   5      142.70      236.53     18.13 o 
  -1   7   4        1.68       -0.03      7.51 o 
  -1   7   3     1067.60      932.09     22.29 o 
   1   7  -3     1644.83     1449.51     21.83 o 
  -1   7   2     3001.88     3700.45     20.09 o 
  -1   7   1        2.22       11.93      4.05 o 
  -1   7   0      120.64      108.58      4.37 o 
   1   7   1      509.93      638.68      8.41 o 
   1   7   2     1154.52     1297.94     15.47 o 
   1   7   3      497.20      492.93     15.23 o 
  -1   7  -3      829.64      876.18     18.83 o 
  -1   7  -4       28.66       24.92     12.78 o 
  -1   7  -4      181.59      184.32     21.39 o 
  -1   7  -5       39.48       33.65     15.46 o 
  -1   7  -6       44.14       50.39     15.50 o 
  -1   7  -7      167.62      186.25     20.52 o 
   1   7   8       16.36       13.19      5.82 o 
   1   7   8       78.94       53.82     23.01 o 
   1   7   9       15.05       -1.02      7.22 o 
  -1   7 -10      120.38      148.51     12.49 o 
   1   7  11        0.41       -5.51      7.80 o 
  -1   7 -11        4.64       19.25     12.99 o 
   1   7  12        3.98        5.86      5.28 o 
  -1   7 -13        0.06       -0.40      3.56 o 
  -1   8  13        6.93       10.76      6.18 o 
   1   8 -13       10.10       21.49      9.33 o 
   1   8 -12        3.57        6.86      8.16 o 
   1   8 -11       16.58       15.74      5.76 o 
   1   8 -11       16.60        0.01     12.42 o 
   1   8 -10       17.89       13.13      7.14 o 
  -1   8   9      380.81      344.01     11.13 o 
  -1   8   8       37.29       27.21      9.92 o 
  -1   8   7       12.18        1.12     15.08 o 
  -1   8   6       58.28       73.45     15.44 o 
  -1   8   5      815.18      926.33     28.91 o 
  -1   8   4     2283.63     2388.19     34.01 o 
  -1   8   4     3518.33     3590.22     49.80 o 
  -1   8   3      250.96      346.99     16.98 o 
  -1   8   3      386.64      524.98     12.11 o 
  -1   8   2     1130.91     1587.98     14.42 o 
  -1   8   1        2.42       -2.03      4.70 o 
  -1   8   0       25.12       -0.99      4.67 o 
   1   8   1      529.96      573.85      8.47 o 
  -1   8  -2      534.05      630.36     10.46 o 
   1   8   3      467.50      592.04     17.88 o 
  -1   8  -3      690.04      737.26     18.52 o 
  -1   8  -4      390.45      363.89     19.23 o 
  -1   8  -4      530.31      484.59     24.81 o 
  -1   8  -5      249.06      198.97     17.49 o 
  -1   8  -6        2.58       -2.22     13.11 o 
  -1   8  -7       31.17       36.46      6.56 o 
   1   8   8       91.36       89.32     13.05 o 
  -1   8  -9       69.67       73.95      8.58 o 
  -1   8 -10       22.58       38.70      7.49 o 
   1   8  11        8.38        2.26      7.54 o 
  -1   8 -11        9.08       20.36     12.10 o 
  -1   8 -12        3.35        2.14      4.32 o 
   1   8  13        1.18        3.02      5.15 o 
  -1   9  13       10.99       11.97      5.80 o 
   1   9 -12       22.11       27.09      5.21 o 
  -1   9  11       55.61       59.12      8.31 o 
   1   9 -11       96.22      104.39     12.53 o 
  -1   9  10        4.54       13.07      7.04 o 
  -1   9   9      154.01      134.43     13.19 o 
   1   9  -8        1.01       27.46     11.82 o 
  -1   9   8        4.62        5.74     10.24 o 
  -1   9   7      620.83      524.16     10.26 o 
  -1   9   6       46.18       43.95     14.25 o 
  -1   9   5       29.56       36.79     14.09 o 
  -1   9   4      968.02     1039.92     17.56 o 
  -1   9   4     1491.40     1593.29     36.20 o 
  -1   9   3     1835.72     1954.45     33.96 o 
  -1   9   3     2828.26     3304.68     24.62 o 
   1   9  -2      714.87      901.81     13.16 o 
   1   9  -1       18.98       11.73      8.93 o 
  -1   9   0        0.06        6.77      9.85 o 
  -1   9  -1        2.38       15.16      5.67 o 
   1   9   2      166.14      187.07      9.68 o 
   1   9   3       57.44       37.32     11.87 o 
  -1   9  -3       85.63       78.62      9.74 o 
  -1   9  -4        5.00        1.01     13.37 o 
  -1   9  -4      272.61      307.32     15.95 o 
  -1   9  -5      635.85      709.94     19.04 o 
  -1   9  -6        0.00       -8.42     10.04 o 
   1   9   7        3.78       17.10      7.72 o 
   1   9   8        1.12       -0.16      7.65 o 
   1   9   9       91.72       77.09     12.90 o 
   1   9  10       40.77       47.44     10.19 o 
   1   9  11       19.33       24.23      7.92 o 
   1   9  12        9.09       21.88      6.72 o 
  -1  10  13        1.95        5.59      4.93 o 
  -1  10  12        5.22       10.16      6.80 o 
  -1  10  11       40.75       33.46      7.25 o 
  -1  10  10       45.60       61.43     10.16 o 
  -1  10   9       26.55       21.68     11.49 o 
   1  10  -8      218.36      206.19     13.46 o 
  -1  10   8      218.59      260.23     14.76 o 
   1  10  -7      141.66      149.93      7.74 o 
  -1  10   6      193.10      135.69      6.69 o 
  -1  10   6      206.20      193.49     25.47 o 
  -1  10   5     1000.92     1009.35     30.63 o 
  -1  10   4      220.18      229.75     16.21 o 
  -1  10   4      339.22      325.07     21.37 o 
  -1  10   3      913.04      939.54     26.38 o 
  -1  10   3     1406.71     1652.79     32.85 o 
  -1  10   2       96.40      157.24     14.30 o 
   1  10  -1      120.87      133.53     11.12 o 
   1  10   0       20.05        3.18      9.86 o 
   1  10   1       69.73       69.02     10.39 o 
  -1  10  -2      304.20      377.85     11.70 o 
   1  10   3       25.47       20.59     11.63 o 
  -1  10  -3       54.03       59.37     12.53 o 
  -1  10  -4      816.48      844.71     28.78 o 
   1  10   4      823.22      855.94     31.99 o 
   1  10   5       46.16       31.22     15.46 o 
   1  10   6      231.03      206.68      7.65 o 
  -1  10  -7        2.32       18.08      8.28 o 
   1  10   8        3.52        1.49     12.38 o 
   1  10   9       54.89       48.69     11.72 o 
   1  10  10       80.70       78.07      7.66 o 
   1  10  11      110.10      103.60      8.77 o 
   1  10  12        7.91       11.21      5.89 o 
  -1  11  12        0.16        2.89      6.35 o 
  -1  11  11        1.70        3.64      4.83 o 
  -1  11  10       17.11       19.94      9.80 o 
  -1  11   9       45.07       60.01     11.38 o 
   1  11  -8      264.65      203.46     13.93 o 
  -1  11   8      264.75      262.82     14.99 o 
   1  11  -7      205.34      158.28      8.95 o 
   1  11  -6       39.69       39.91      6.70 o 
  -1  11   6      160.95      156.83     23.56 o 
  -1  11   5     1827.82     2015.74     16.75 o 
  -1  11   3       15.69        0.39     14.11 o 
  -1  11   2       45.96       72.91     14.19 o 
  -1  11   1      282.50      196.39     12.74 o 
  -1  11   0       87.93      100.24     11.90 o 
   1  11   1      370.10      381.29     15.45 o 
  -1  11  -2      162.50      163.26     15.28 o 
  -1  11  -3       79.64       27.24     23.45 o 
  -1  11  -4      165.80      224.65     20.65 o 
   1  11   4      512.57      703.62     28.09 o 
   1  11   5      457.22      513.79     10.31 o 
   1  11   6       21.68       16.97      6.27 o 
  -1  11  -7       21.54       41.85      9.46 o 
   1  11   8       44.71       54.36     13.06 o 
   1  11   9       79.61      105.48      8.75 o 
   1  11  10       57.54       84.19      7.40 o 
   1  11  11        0.89        2.31      6.95 o 
   1  11  12        3.50        0.78      5.68 o 
  -1  12  12       24.99       17.52      5.79 o 
  -1  12  11        0.31        1.99      4.62 o 
  -1  12  10       10.21       12.07      7.70 o 
  -1  12   9        8.64       26.50     11.24 o 
   1  12  -8      377.25      312.59     15.44 o 
  -1  12   8      414.99      405.80     16.68 o 
   1  12  -7       11.60       18.99      8.57 o 
   1  12  -6       15.07       21.22      7.07 o 
  -1  12   5       54.70       52.88      7.28 o 
   1  12  -4      895.81      710.75     17.38 o 
  -1  12   4     1380.15     1218.68     21.25 o 
  -1  12   3      121.72      128.79     16.95 o 
  -1  12   2        7.97        4.24     19.78 o 
  -1  12   1       34.59       50.73     11.74 o 
  -1  12   0      692.24      811.13     20.61 o 
   1  12   1       33.48       18.39     10.90 o 
  -1  12  -2        0.79        9.75     14.07 o 
  -1  12  -3       75.48       90.42     23.14 o 
   1  12   4        7.93        8.94      4.64 o 
   1  12   5       79.62       89.41      7.95 o 
  -1  12  -6      131.59       97.62      7.79 o 
  -1  12  -7       10.76       20.49      7.34 o 
   1  12   8        5.64        1.53      8.31 o 
   1  12   8        5.79        1.36     12.04 o 
   1  12   9       10.04       16.05      7.29 o 
   1  12  10       24.26       23.25      9.66 o 
   1  12  11        0.06        2.84      6.68 o 
   1  12  12       13.54       20.80      5.46 o 
  -1  13  12       10.45        7.90      4.76 o 
  -1  13  11       15.51        9.03      6.42 o 
  -1  13  10        0.23       -1.40      7.88 o 
  -1  13   9       33.54       40.69      7.55 o 
  -1  13   8       18.92       20.00     11.49 o 
  -1  13   7      155.87      124.68      8.94 o 
  -1  13   6      118.50       98.23      7.72 o 
   1  13  -5      226.11      210.28      9.11 o 
   1  13  -4       43.03       16.33     10.54 o 
  -1  13   4       66.29       69.77     11.89 o 
  -1  13   3        1.14       -8.20      8.20 o 
  -1  13   3        1.76       30.31     10.32 o 
   1  13  -2      100.61      106.66     10.68 o 
  -1  13   1      111.07      122.55      8.73 o 
   1  13   0       20.65       23.11      7.10 o 
  -1  13  -1       29.42       28.91      6.91 o 
  -1  13  -2       60.88       57.28      6.96 o 
  -1  13  -3       57.26       55.33      9.36 o 
  -1  13  -3       99.61      119.11     11.08 o 
  -1  13  -4       48.11       40.20      6.66 o 
   1  13   4       49.61       28.03     12.50 o 
   1  13   5       14.86       22.70      5.86 o 
   1  13   6      228.86      196.13      7.00 o 
   1  13   7      120.49      118.32      6.65 o 
   1  13   8       15.76       19.99      8.32 o 
   1  13   9       15.74       17.31      7.50 o 
   1  13  10       19.38       24.62      9.20 o 
   1  13  11        1.51        8.08      6.33 o 
  -1  14  11        7.58        3.99      5.45 o 
  -1  14  10        1.56        6.06      5.74 o 
  -1  14   9       14.69       20.76      7.04 o 
  -1  14   8       18.00       23.76      8.05 o 
   1  14  -7       43.64       60.07      6.10 o 
  -1  14   6       31.65       31.38      5.54 o 
   1  14  -5      323.40      302.92      7.97 o 
   1  14  -4      207.34      145.82     12.57 o 
  -1  14   4      319.44      270.20     14.86 o 
   1  14  -3       26.05        5.21     10.24 o 
  -1  14   3       40.14       52.95     11.09 o 
  -1  14   2      184.23      273.94     10.03 o 
  -1  14   1       12.18       15.32      5.72 o 
   1  14   0       11.86        4.42      5.49 o 
  -1  14  -1       98.87       78.59      6.42 o 
   1  14   2       42.80       64.71      7.59 o 
  -1  14  -3       18.66       22.82      9.33 o 
   1  14   3       55.76       73.61     12.04 o 
   1  14   4       61.74       69.82      6.99 o 
   1  14   4      120.11      121.37     13.60 o 
  -1  14  -5      111.83       89.76      6.61 o 
   1  14   6       24.31       30.41      5.47 o 
   1  14   7       86.61       76.88      6.20 o 
   1  14   8        4.22        4.25      7.96 o 
   1  14   9       20.36       32.68     10.43 o 
   1  14  10       11.79       16.47      8.50 o 
   1  14  11        9.87       11.28      5.50 o 
  -1  15  10       10.73       30.66      8.00 o 
  -1  15   9       77.26       99.51      7.22 o 
  -1  15   8       25.62       29.73      7.55 o 
   1  15  -7       52.66       59.26      5.96 o 
   1  15  -6      100.25       85.94      5.73 o 
  -1  15   5      174.68      250.67      9.62 o 
   1  15  -4       16.91        8.45     10.97 o 
  -1  15   4       26.05       28.94     11.21 o 
   1  15  -3       65.34       40.75      6.93 o 
  -1  15   3      100.67       99.71     11.75 o 
   1  15  -2      263.47      356.33     11.43 o 
  -1  15   1        2.55       -6.41      6.41 o 
  -1  15   0       98.03       86.50      7.18 o 
   1  15   1        8.24        0.32      6.25 o 
  -1  15  -2       20.21       16.84      6.64 o 
  -1  15  -3       11.12        9.87      9.45 o 
   1  15   3       14.58       14.31     10.94 o 
  -1  15  -4        0.05        4.13      9.67 o 
   1  15   4       74.48       88.70     13.00 o 
  -1  15  -5       24.60       21.45      5.87 o 
  -1  15  -6        0.07        3.29      5.10 o 
   1  15   7       65.01       75.43      6.95 o 
   1  15   8        5.97       14.00     10.57 o 
   1  15   9       41.25       53.89     10.00 o 
   1  15  10        8.19       21.07      8.08 o 
  -1  16   9        0.63       11.94      5.65 o 
  -1  16   9       74.65      109.74      6.41 o 
  -1  16   8      234.52      248.39      8.62 o 
  -1  16   7       14.93       27.06      5.33 o 
  -1  16   6       24.16       28.92      7.04 o 
   1  16  -5      206.31      243.80      9.85 o 
   1  16  -4        3.49       -2.97      6.61 o 
  -1  16   4        5.38      -10.72     11.10 o 
   1  16  -3       54.26       52.67      7.39 o 
  -1  16   3       83.59      149.77     12.16 o 
  -1  16   2       15.10       36.57      9.49 o 
   1  16  -1       61.96       63.57      7.40 o 
   1  16   0       77.45       53.64      6.80 o 
  -1  16  -1        8.02       -1.06      6.85 o 
  -1  16  -2       34.39       31.52      9.25 o 
  -1  16  -3        0.21       -0.09      6.77 o 
   1  16   3        8.14        3.28     11.71 o 
  -1  16  -4       77.99       54.59     11.60 o 
   1  16   4      108.96      123.31     13.11 o 
   1  16   5       12.27        1.15      6.80 o 
   1  16   6       51.26       56.48      5.57 o 
   1  16   7       39.02       52.62      6.12 o 
   1  16   8       68.35       75.31     10.84 o 
   1  16   9       18.27       35.38      8.96 o 
  -1  17   8        4.95        3.41      5.51 o 
  -1  17   8       22.86       11.25      8.66 o 
  -1  17   7      101.29       96.43      6.51 o 
  -1  17   6        0.08        3.62      4.76 o 
   1  17  -5        5.18       16.19      5.50 o 
  -1  17   4       61.46       48.90      6.69 o 
  -1  17   4       94.69      112.05     12.24 o 
  -1  17   3        2.44        5.90      6.42 o 
   1  17  -2      126.94      163.68     10.36 o 
   1  17  -1        0.10       -2.46      6.28 o 
   1  17   0        2.01       12.03      6.32 o 
  -1  17  -1       16.01       15.61      6.75 o 
   1  17   2       52.46       61.97      9.58 o 
  -1  17  -3       20.24       27.26      6.95 o 
  -1  17  -4        3.87        3.32      6.73 o 
  -1  17  -5       11.61        0.37      7.82 o 
   1  17   6        0.98       12.90      4.68 o 
   1  17   7       44.78       58.99      6.20 o 
   1  17   8       12.66       19.13      6.44 o 
   1  17   8       15.52       33.91      7.81 o 
  -1  18   7       14.70       22.09      7.31 o 
   1  18  -6        2.32       11.89      5.17 o 
   1  18  -5        3.14        6.70      7.21 o 
  -1  18   4        4.15        6.93      6.02 o 
   1  18  -3        7.34       16.79      6.31 o 
  -1  18   2       37.25       33.76      8.87 o 
   1  18  -1       10.61       10.20      6.25 o 
   1  18   0        7.15       12.66      6.45 o 
  -1  18  -1        0.20        6.24      6.41 o 
  -1  18  -2      130.89      197.29     10.14 o 
   1  18   3       83.47       80.24      7.08 o 
   1  18   4        4.86        1.83      6.31 o 
   1  18   5        0.54       24.60      7.67 o 
   1  18   6        1.63        1.13      7.04 o 
   1  18   7        3.25        3.78      7.29 o 
  -1  19   6        1.13        3.95      4.69 o 
   1  19  -5        0.61        4.02      6.54 o 
  -1  19   4       14.59        9.86      5.33 o 
   1  19  -3       22.24       26.64      5.82 o 
  -1  19   2       16.37       31.50      7.99 o 
  -1  19   1        1.44       -1.86      5.65 o 
   1  19   0        1.45        0.34      5.96 o 
  -1  19  -1       10.13       -4.49      5.97 o 
   1  19   2        5.86       13.29      7.72 o 
  -1  19  -3        9.64       19.54      5.85 o 
   1  19   4        1.57        7.78      5.46 o 
   1  19   5        0.33       -3.93      8.87 o 
   1  19   6        0.01        0.33      5.58 o 
   1  20  -4        3.65       -3.83      4.30 o 
   1  20  -3        1.18       -4.72      4.72 o 
  -1  20   2        9.11       15.88      6.88 o 
   1  20  -1        1.71       -1.22      5.19 o 
  -1  20   0        2.59        5.96      6.08 o 
  -1  20  -1        1.59       -3.85      5.13 o 
  -1  20  -2       11.59        6.86      7.07 o 
   1  20   3        8.95        7.38      4.78 o 
   1  20   4        0.18       -1.06      5.72 o 
   1  21  -3        7.47       10.51      5.75 o 
   1  21  -2       50.69       53.54      9.17 o 
   1  21  -1        0.02        1.73      6.35 o 
   1  21   0        0.47        3.35      8.98 o 
   1  21   1       37.20       34.15      6.28 o 
   1  21   2       29.16       24.10      7.63 o 
   2   0 -14        3.88        2.73     12.66 o 
   2   0 -12      464.42      426.43     16.59 o 
   2   0 -10      298.12      332.79     15.99 o 
  -2   0   8     1152.52     1476.47     35.82 o 
  -2   0   6      956.79     1236.86     25.88 o 
  -2   0   4      461.56      302.86     12.84 o 
  -2   0   2     6584.47     8458.44     35.00 o 
  -2   0   0    50551.32    47354.88    277.24 o 
  -2   0  -2        3.11       30.50      9.54 o 
  -2   0  -4     5685.71     5580.87     47.78 o 
  -2   0  -6      291.89      307.82     17.84 o 
  -2   0  -8       26.78       37.50     15.16 o 
  -2   0 -10       95.90      121.65     13.06 o 
  -2   0 -12        8.46        6.07      9.32 o 
   2   1 -15        1.59        0.43      7.78 o 
   2  -1 -14        0.72        4.96      5.63 o 
   2   1 -13      174.90      203.19     10.14 o 
   2   1 -12       66.93       62.44      8.25 o 
   2  -1 -11      620.37      536.70     12.66 o 
   2   1 -10       28.99       51.90      7.67 o 
  -2   1   9       85.12       92.49     17.88 o 
  -2  -1   8        2.63       14.27     11.89 o 
  -2  -1   7      421.10      427.56     13.81 o 
  -2  -1   6      563.76      675.02     14.45 o 
  -2   1   5     4324.50     4518.63     29.26 o 
  -2  -1   4      192.92      178.03      8.07 o 
  -2  -1   3    12179.70    12381.28     35.96 o 
  -2   1   2     2049.90     1905.83     19.53 o 
  -2  -1   1     4753.52     5201.65     16.14 o 
  -2   1   0       27.02       26.61      3.56 o 
  -2   1  -1     2772.13     2806.74     23.18 o 
  -2   1  -2     5877.76     5663.22     26.12 o 
  -2   1  -3     2290.21     2220.55     12.65 o 
  -2  -1  -4       60.23       55.74      8.35 o 
  -2   1  -5      484.47      620.65     15.70 o 
  -2   1  -6      537.10      521.66     15.29 o 
  -2  -1  -7      556.60      641.65     18.56 o 
  -2   1  -8       41.47       18.67      9.55 o 
  -2  -1  -9      486.59      478.39     10.95 o 
  -2  -1 -10       41.14       35.36      8.22 o 
  -2  -1 -11       53.46       47.01      7.39 o 
  -2   1 -12       41.68       36.67      7.14 o 
  -2   1 -13       58.13       76.12      6.70 o 
   2   2 -15        7.94        9.61      7.59 o 
   2  -2 -14       25.03       37.67      5.85 o 
   2   2 -13       16.07       40.57      9.02 o 
   2   2 -12      501.06      421.47     16.57 o 
   2  -2 -11      453.81      406.60     16.68 o 
   2   2 -11      477.88      439.33     20.21 o 
   2   2 -10       98.93      118.01      8.27 o 
   2   2  -9       98.16      141.62     11.21 o 
  -2   2   8      158.21       90.79     20.21 o 
  -2  -2   7      166.08      179.92     10.56 o 
  -2   2   6      201.84      164.79      9.52 o 
  -2  -2   5      500.79      519.58     11.68 o 
  -2   2   4      499.55      539.99     10.52 o 
  -2  -2   3     1247.75     1136.64     11.25 o 
  -2   2   2    11618.24    11029.77     48.45 o 
  -2   2   1     1749.04     1917.98      9.68 o 
  -2   2   0     1072.56     1066.82      9.37 o 
  -2   2  -1      800.93      808.31      9.59 o 
  -2  -2  -2     1703.15     1686.82     15.82 o 
  -2  -2  -3      460.57      536.99      8.18 o 
  -2   2  -4      276.70      266.63      6.69 o 
  -2   2  -5      436.20      457.36     14.06 o 
  -2   2  -6        3.30        4.98      8.70 o 
  -2  -2  -7     1676.35     1989.20     28.83 o 
  -2  -2  -8        3.48        5.78     10.40 o 
  -2   2  -9      208.66      176.76      9.70 o 
  -2  -2 -10       47.36       53.00      8.61 o 
  -2  -2 -11        0.18       -2.87      7.01 o 
  -2  -2 -12       31.83       37.35      7.06 o 
  -2   2 -13        0.70       -2.74      5.64 o 
  -2   2 -14       10.66       13.32      9.24 o 
   2   3 -15        2.66        4.97      6.10 o 
   2  -3 -14       12.62       14.92      5.13 o 
   2  -3 -13       27.77       34.71      8.18 o 
   2  -3 -12       69.69       65.61      7.50 o 
   2   3 -11        0.87        1.11      6.93 o 
   2  -3 -10       58.72       69.22      7.87 o 
  -2   3   9      318.84      301.66     13.31 o 
  -2   3   8        4.79       -7.52     19.53 o 
  -2   3   7       31.56       50.26     13.86 o 
  -2   3   6       17.72       12.67      7.13 o 
  -2   3   5     2018.82     1722.08     17.73 o 
  -2  -3   4     1508.29     1539.12     14.19 o 
  -2   3   3     1060.67     1328.61     22.86 o 
  -2  -3   2    20810.94    21574.10     42.00 o 
  -2   3   2    25956.39    27234.05     81.63 o 
  -2   3   1     5801.91     6657.49     15.47 o 
  -2   3   0      309.49      391.68      7.11 o 
  -2   3  -1      284.65      290.12      7.37 o 
  -2   3  -2     3462.71     3631.38     21.71 o 
  -2  -3  -3      764.04      848.56     12.98 o 
  -2  -3  -4        3.39        0.24      5.31 o 
  -2  -3  -5      645.86      919.53     17.45 o 
  -2  -3  -6      181.39      211.19     11.57 o 
  -2   3  -7      291.36      277.06     14.52 o 
  -2   3  -8        0.29       -0.42     15.29 o 
  -2   3  -9        6.72        4.51      8.66 o 
  -2   3 -10       62.15       66.95      8.91 o 
  -2  -3 -11        6.82        4.48      7.03 o 
  -2  -3 -12        8.15       18.38      6.41 o 
  -2   3 -13       45.40       48.57      6.30 o 
  -2   3 -14       23.66       30.89      7.75 o 
   2   4 -14       18.85       22.04      6.21 o 
   2   4 -13       37.40       47.67      8.07 o 
   2   4 -12        9.76       17.45      6.94 o 
   2   4 -11      123.44      109.66     11.57 o 
   2  -4 -10       33.58       35.02      8.35 o 
   2  -4  -9      135.07      160.77      9.23 o 
  -2   4   8        9.62       14.22     13.34 o 
  -2   4   7      560.25      484.44     23.12 o 
  -2   4   6      829.15      976.60     27.62 o 
  -2   4   5      679.36      710.20     22.64 o 
  -2   4   4       15.47       -3.55     11.79 o 
  -2   4   3     1355.58     1478.50     25.19 o 
  -2   4   2      363.32      245.71      4.08 o 
  -2   4   1     9281.48     9561.29     25.41 o 
  -2   4   0       76.63       39.01      5.04 o 
  -2   4  -1      688.90      637.62      9.72 o 
  -2   4  -2      113.02      119.31      7.43 o 
  -2  -4  -3        2.26       13.21      5.29 o 
  -2   4  -4      286.42      215.74      7.47 o 
  -2   4  -5       58.26       62.97      9.36 o 
  -2  -4  -6      209.01      216.83     11.73 o 
  -2   4  -7       92.74       96.59     17.75 o 
  -2   4  -8       15.40       20.96      8.84 o 
  -2   4  -8       46.04       37.44     21.01 o 
  -2   4  -9       44.41       42.46      7.03 o 
  -2  -4 -10        0.13        7.03      9.18 o 
  -2   4 -11        0.07       -6.75      6.75 o 
  -2  -4 -12        5.13        2.72      6.24 o 
  -2   4 -13       37.71       61.27      8.88 o 
  -2   4 -14       34.69       44.74      7.54 o 
   2   5 -14       56.38       61.06      7.99 o 
   2  -5 -13       30.26       29.67      7.31 o 
   2  -5 -12       21.62       18.38      6.50 o 
   2   5 -11      103.06      109.78     15.80 o 
   2   5 -10      170.26      166.87     14.03 o 
   2   5  -9      110.10      121.98     10.98 o 
  -2   5   8      415.05      426.86     27.55 o 
  -2   5   7      524.79      580.07     25.26 o 
  -2   5   6      319.11      351.24     20.05 o 
  -2   5   5      176.27      183.93     16.11 o 
  -2   5   4        3.61       11.95     11.74 o 
  -2  -5   3     1940.53     1770.16     12.49 o 
  -2   5   3     2083.11     2072.81     32.13 o 
  -2   5   2       70.31       76.24      2.39 o 
  -2   5   2     1234.92     1271.35     15.81 o 
  -2   5   1      270.68      338.19      5.73 o 
  -2   5   0       58.50       37.00      4.54 o 
  -2   5  -1        0.44        3.18      4.28 o 
  -2  -5  -2     4719.93     4733.22     27.21 o 
  -2   5  -2     5503.07     5922.21     33.76 o 
  -2  -5  -3      936.10      811.91     12.28 o 
  -2   5  -3      971.63      828.07     22.46 o 
  -2   5  -4       55.17       60.36      6.12 o 
  -2   5  -5     1541.82     1713.79     36.82 o 
  -2   5  -6       86.20       91.60     16.30 o 
  -2   5  -7       74.55      127.22     19.36 o 
  -2   5  -8      410.15      385.92     13.91 o 
  -2   5  -8      476.12      472.63     15.13 o 
  -2  -5  -9       70.68       45.92      7.51 o 
  -2  -5 -10       84.48      126.12      8.86 o 
   2   5  11        1.74        2.88      4.97 o 
  -2  -5 -12       54.64       53.05      6.62 o 
  -2   5 -13       16.74       25.49      5.88 o 
   2   6 -14        9.06       16.26      7.10 o 
   2   6 -13        9.53       11.14     10.95 o 
   2   6 -12       58.12       55.35     10.06 o 
   2   6 -11      108.57       90.07     15.27 o 
   2   6 -10      136.36      131.85     12.89 o 
  -2   6   9       53.76       45.73      7.81 o 
  -2   6   8       33.81       50.27     20.39 o 
  -2   6   7     3276.71     3288.56     53.72 o 
  -2   6   6       77.37       81.36     15.22 o 
  -2   6   5       99.85      125.60     15.57 o 
  -2   6   4       10.49        6.10     12.08 o 
  -2   6   3      139.54      123.55     17.59 o 
  -2   6   2     7156.97     7408.68     34.48 o 
  -2   6   1     2453.13     2558.27      9.38 o 
  -2   6   0      319.15      211.19      5.89 o 
  -2   6  -1     1566.29     1533.76     11.15 o 
  -2  -6  -2      143.66      117.88      6.21 o 
  -2   6  -2      162.46      161.49      9.02 o 
  -2   6  -3     6898.14     8013.12     45.12 o 
  -2   6  -4       14.81       20.80      8.47 o 
  -2   6  -5      884.91     1035.12     19.10 o 
  -2   6  -6      109.85       81.07     15.89 o 
  -2   6  -7      328.27      360.73     25.47 o 
  -2   6  -8        0.60        0.52      5.26 o 
  -2   6  -8       12.84       -9.00     12.22 o 
  -2   6  -9       11.26       11.10     11.74 o 
  -2   6 -10       22.98       25.15      8.73 o 
  -2  -6 -11        4.05        2.17      5.07 o 
   2   6  12       12.88       21.26      5.37 o 
  -2   6 -13        2.56        4.78      5.24 o 
   2   7 -14        2.95       -2.05      7.76 o 
   2   7 -13        2.28        2.15      9.15 o 
   2   7 -12        0.93       -2.64      6.25 o 
   2   7 -11      174.66      134.26     11.33 o 
  -2   7  10       33.09       36.23      7.59 o 
   2   7  -9      105.10       88.58      9.02 o 
  -2   7   8       38.89       22.84      7.62 o 
   2   7  -8       41.62       59.29     10.98 o 
  -2   7   7      935.78      872.99     30.25 o 
  -2   7   6     1845.71     1720.04     38.14 o 
  -2   7   5      212.99      283.43     18.54 o 
  -2   7   4      144.14      167.97     15.49 o 
  -2   7   3      173.98      245.54     11.53 o 
  -2   7   2      930.61     1127.97     21.15 o 
   2   7  -1       74.58      111.31      6.97 o 
  -2   7   0       46.09       64.82      4.41 o 
  -2   7  -1      144.24      155.75      5.24 o 
   2   7   2     2662.07     3153.21     21.99 o 
  -2   7  -3      887.79      962.83     20.07 o 
  -2   7  -4        1.67       -0.40      8.25 o 
  -2   7  -5      442.87      585.01     16.43 o 
  -2   7  -6       16.58       20.15     14.65 o 
  -2   7  -7       90.12      129.62     19.82 o 
   2   7   8      160.63      138.83     10.04 o 
  -2   7  -8      185.69      188.72     12.54 o 
  -2   7  -9       63.59       75.59      8.79 o 
  -2   7 -10      159.21      214.59      9.54 o 
   2   7  11        5.66        7.18      5.82 o 
   2   7  12        1.65        1.14      4.45 o 
  -2   7 -13       14.57       14.64      6.50 o 
  -2   8  13        0.19        2.94      6.09 o 
   2   8 -13        0.21        0.65      9.95 o 
   2   8 -12        4.90        4.12      8.40 o 
   2   8 -11        0.00        8.81      5.72 o 
  -2   8  10      114.20      136.67      8.54 o 
  -2   8   9       52.72       39.84      8.44 o 
   2   8  -8       77.78       72.57      6.78 o 
   2   8  -8       84.29      102.39     11.50 o 
  -2   8   7       14.14       38.07     14.25 o 
  -2   8   6       58.60       39.65     14.63 o 
  -2   8   5     1253.86     1248.88     23.15 o 
  -2   8   4      135.61      111.52     12.89 o 
  -2   8   4      167.15      149.09     19.24 o 
  -2   8   3      682.37      632.32     14.73 o 
  -2   8   2      460.95      572.40     16.17 o 
  -2   8   1      198.49      254.22      7.74 o 
   2   8   0     2038.27     2423.11     17.72 o 
  -2   8  -1       80.30       71.53      6.30 o 
  -2   8  -2        6.65        4.21      8.18 o 
  -2   8  -3      143.58      180.83     13.90 o 
  -2   8  -4       43.93       72.53     14.47 o 
  -2   8  -4      137.79      167.69     21.54 o 
  -2   8  -5       12.24       16.65     11.51 o 
  -2   8  -6        5.50       16.17     15.44 o 
  -2   8  -7      257.19      270.05     10.64 o 
   2   8   8        5.44       -0.55      7.83 o 
  -2   8  -9      127.86      157.73      9.94 o 
  -2   8 -10       66.15       79.79      8.18 o 
  -2   8 -11        3.06       -2.97      4.79 o 
  -2   8 -12        4.03        1.26      3.88 o 
  -2   9  13       38.98       45.99      6.41 o 
   2   9 -12       15.05       26.20      8.00 o 
  -2   9  11        6.87       12.74      5.27 o 
   2   9 -11       22.08       44.65     10.32 o 
  -2   9  10        3.90        8.30      7.62 o 
   2   9  -9       26.59       37.27      8.50 o 
   2   9  -8        0.11       19.73     11.01 o 
  -2   9   8        9.38        5.96      9.43 o 
   2   9  -7       21.23       -0.18      5.56 o 
  -2   9   6      289.21      325.98     14.58 o 
  -2   9   5       21.84       20.97      8.31 o 
  -2   9   4      170.40      150.61      9.91 o 
  -2   9   4      424.05      456.00     23.61 o 
  -2   9   3     1099.72     1075.36     28.19 o 
  -2   9   3     1121.99     1255.33     25.24 o 
  -2   9   2      190.31      187.42     10.26 o 
  -2   9   1      496.42      563.84     15.49 o 
  -2   9   0        0.24        9.32      8.73 o 
  -2   9  -1      329.26      370.17      9.38 o 
  -2   9  -2     1100.78     1405.45     17.70 o 
  -2   9  -3      459.72      430.26     17.16 o 
  -2   9  -4       10.12       10.73     14.96 o 
  -2   9  -4      112.74      115.51     21.03 o 
  -2   9  -5       38.47       50.89     10.50 o 
   2   9   6      169.75      173.43      7.41 o 
   2   9   7       24.96       33.51      7.31 o 
   2   9   8       10.30        9.40      8.08 o 
   2   9   9      152.91      151.60     13.41 o 
  -2   9 -10       18.02       23.02      7.93 o 
   2   9  11       44.57       42.52      8.15 o 
   2   9  12        0.97        3.24      5.92 o 
  -2  10  13       11.11        8.46      5.38 o 
  -2  10  12       95.55      138.65      7.46 o 
  -2  10  11       25.29       20.95      7.20 o 
  -2  10  10       62.90       72.94     10.72 o 
  -2  10   9       20.26       20.60     11.17 o 
   2  10  -8      155.14      165.91     13.66 o 
  -2  10   8      257.97      281.52     15.22 o 
  -2  10   7      738.53      725.79     10.83 o 
   2  10  -6      119.88      103.59      5.42 o 
  -2  10   6      184.69      197.53     24.20 o 
  -2  10   5      825.62      841.53     18.39 o 
  -2  10   4      183.74      151.96      9.84 o 
  -2  10   3       17.30       27.76     14.23 o 
  -2  10   2      471.43      661.78     27.36 o 
  -2  10   1      358.72      353.47     20.46 o 
   2  10   0     1618.48     1488.89     23.46 o 
  -2  10  -1      370.42      384.77     14.17 o 
  -2  10  -2      711.49      830.74     30.95 o 
  -2  10  -3      220.05      247.66     11.95 o 
  -2  10  -4      215.76      237.22     20.55 o 
   2  10   4      327.53      341.98     16.64 o 
  -2  10  -5       53.22       44.15      6.75 o 
   2  10   6       19.09        9.05      5.51 o 
   2  10   7       12.94       14.19      8.80 o 
   2  10   8      132.90      113.97      7.21 o 
   2  10   9       27.01       41.68      8.48 o 
   2  10  10       10.06        4.05     11.05 o 
   2  10  11        1.66        7.41      7.44 o 
   2  10  12        1.76       -1.59      5.56 o 
  -2  11  13        9.74        7.41      4.56 o 
  -2  11  12       29.87       34.61      6.77 o 
  -2  11  11       36.96       34.86     10.68 o 
  -2  11  10       67.10       70.27      9.81 o 
  -2  11   9       36.72       22.89     11.09 o 
   2  11  -8       34.29       41.87     11.43 o 
  -2  11   8       37.93       51.20     12.16 o 
  -2  11   7      937.33      738.07     13.46 o 
   2  11  -6      312.33      209.09      8.36 o 
   2  11  -5     2278.96     2267.27     19.26 o 
  -2  11   4       42.03        7.53     14.29 o 
  -2  11   3      222.66      265.69     18.49 o 
  -2  11   2      128.91       90.06     20.99 o 
  -2  11   1        0.04       -1.01     14.29 o 
  -2  11   0        6.58        6.88     14.29 o 
  -2  11  -1      181.20      159.00     17.75 o 
  -2  11  -2      379.81      505.04     28.06 o 
  -2  11  -3      522.32      664.94     32.55 o 
  -2  11  -4       57.33       48.04     16.87 o 
   2  11   5      130.61      111.78      6.06 o 
  -2  11  -6        0.84       -4.99      4.99 o 
   2  11   7       59.92       61.36      7.01 o 
   2  11   8        0.87        0.31      5.96 o 
   2  11   9       69.25       79.83      8.71 o 
   2  11  10       21.72       33.32     10.25 o 
   2  11  11        7.04        2.36      7.12 o 
   2  11  12        6.69       14.69      5.80 o 
  -2  12  12       32.33       31.36      6.08 o 
  -2  12  11        0.93       -1.05      6.86 o 
  -2  12  11        6.37       11.30      9.76 o 
  -2  12  10       15.92       24.28      9.27 o 
  -2  12   9       44.76       57.16     11.39 o 
   2  12  -8      173.22      144.56     13.90 o 
  -2  12   8      247.58      257.03     15.00 o 
   2  12  -7       32.32       19.30      7.67 o 
   2  12  -6      908.88      756.87     13.21 o 
  -2  12   5       39.05       30.48      7.17 o 
   2  12  -4      617.18      462.70     15.28 o 
  -2  12   4      621.54      525.85     15.99 o 
  -2  12   3       85.32       95.52     15.93 o 
  -2  12   2        1.23       15.62     20.01 o 
  -2  12   1        0.00       11.50     15.53 o 
  -2  12   0      199.51      199.39     20.34 o 
  -2  12  -1        4.07      -15.84     16.03 o 
  -2  12  -2       16.61       49.46     21.83 o 
  -2  12  -3       11.84        1.78      9.95 o 
   2  12   4      169.76      143.66      6.86 o 
   2  12   4      180.42      153.03     13.15 o 
   2  12   5       43.76       40.64      6.17 o 
   2  12   6      168.57      181.84      6.76 o 
   2  12   7       27.39       19.95      6.82 o 
   2  12   8       33.12       27.51      6.29 o 
   2  12   9        4.92        4.77      8.05 o 
   2  12  10        0.69       -1.23     10.99 o 
   2  12  11        1.24       -1.60      6.44 o 
  -2  13  12        3.10        7.91      4.97 o 
  -2  13  11       25.96       35.94      6.93 o 
  -2  13  11       26.06       44.94      9.08 o 
  -2  13  10        2.04        6.99      7.12 o 
  -2  13   9       12.85       28.18     10.46 o 
   2  13  -8       75.82       86.59     11.81 o 
  -2  13   8       97.18       81.33     12.58 o 
  -2  13   7      463.65      367.41     11.01 o 
   2  13  -6      817.92      714.96     13.01 o 
   2  13  -5      402.97      364.30     10.35 o 
   2  13  -4        3.15       -6.25     10.15 o 
  -2  13   4       11.82       22.80     11.10 o 
  -2  13   3       31.28       30.39      8.62 o 
  -2  13   3       42.85       41.81     10.30 o 
  -2  13   2       38.67       25.85      7.82 o 
  -2  13   1      123.91      130.41      9.45 o 
   2  13   0        5.80       -2.44      7.72 o 
  -2  13  -1        7.36       10.29      7.11 o 
   2  13   2       50.87       44.81      7.41 o 
  -2  13  -3       10.11       15.64      9.17 o 
   2  13   3       14.53       29.94      7.91 o 
  -2  13  -4       21.61       18.05      6.43 o 
   2  13   4      115.12       81.82     13.05 o 
  -2  13  -5      336.74      300.71      8.18 o 
   2  13   6        3.40        0.62      5.29 o 
   2  13   7        3.04        4.70      9.31 o 
   2  13   8        8.59        3.15      8.16 o 
   2  13   8        9.46       10.64     11.90 o 
   2  13   9       16.28       19.54     10.28 o 
   2  13  10        0.50        2.80      9.07 o 
   2  13  11        5.28       10.80      6.19 o 
  -2  14  11       22.82       22.52      5.92 o 
  -2  14  10        5.52       13.87      5.80 o 
  -2  14   9       11.70       12.62      6.96 o 
   2  14  -8       90.73      134.23     12.97 o 
  -2  14   8       90.87      115.67      8.44 o 
   2  14  -7        0.46       -4.27      7.62 o 
  -2  14   6        0.48        6.46      6.70 o 
  -2  14   5      260.41      206.33      9.45 o 
   2  14  -4        4.19        5.65     10.78 o 
  -2  14   4        6.80       23.12     11.32 o 
   2  14  -3        8.72      -10.02     10.50 o 
  -2  14   3       32.63       62.26     10.99 o 
  -2  14   2       23.31       35.81      8.15 o 
  -2  14   1       18.79       23.54      5.88 o 
   2  14   0       28.83       30.70      6.13 o 
  -2  14  -1        5.18       11.33      5.90 o 
  -2  14  -2        4.64       -6.50      8.04 o 
  -2  14  -3       31.56       19.74      9.69 o 
   2  14   3       39.26       25.04      8.43 o 
   2  14   4        8.57        8.58      6.70 o 
   2  14   4        9.67        3.20     12.17 o 
   2  14   5      109.36       81.78      6.63 o 
  -2  14  -6       42.92       44.40      5.71 o 
   2  14   7       12.03        7.22      9.20 o 
   2  14   8       40.28       38.06      8.73 o 
   2  14   9        6.65        2.32     10.32 o 
   2  14  10        0.62        7.63      9.64 o 
  -2  15  10       14.01       38.69      5.31 o 
  -2  15   9       40.15       47.67      6.81 o 
  -2  15   8       20.26       25.08      7.47 o 
  -2  15   7      157.80      214.47      7.03 o 
  -2  15   6       71.39       90.28      5.93 o 
  -2  15   5      233.66      309.22     10.44 o 
   2  15  -4        5.87       -0.88     10.85 o 
  -2  15   4       47.14       45.60     12.13 o 
   2  15  -3        8.64       -1.98      6.28 o 
  -2  15   3       11.68       15.51      9.60 o 
  -2  15   2       18.41       16.37      9.01 o 
   2  15  -1        3.01        1.27      6.17 o 
   2  15   0       20.41       20.14      6.55 o 
   2  15   1      282.00      262.90      9.08 o 
   2  15   2        0.19       -2.16      7.35 o 
  -2  15  -3        2.30       11.08      9.57 o 
   2  15   3       12.16       13.41     12.27 o 
   2  15   4        7.41       16.96      7.01 o 
   2  15   4       46.02       34.69     12.82 o 
   2  15   5       43.23       40.35      6.08 o 
   2  15   6        8.87       17.89      5.24 o 
   2  15   7       51.73       67.52      9.51 o 
   2  15   8       31.93       20.22      7.94 o 
   2  15   9        7.16       21.58      9.98 o 
   2  15  10       22.16       30.40      6.61 o 
  -2  16   9        5.73       16.06      5.83 o 
  -2  16   8       60.37       74.55      7.36 o 
  -2  16   8       93.20      141.53      7.71 o 
  -2  16   7       45.87       58.43      4.83 o 
   2  16  -6      281.41      244.96      8.93 o 
  -2  16   6      294.47      330.60     14.70 o 
  -2  16   5      175.45      232.96      7.39 o 
  -2  16   4       15.62       18.16      6.91 o 
  -2  16   4      107.67      169.19     13.04 o 
  -2  16   3       83.57       86.35      7.30 o 
  -2  16   3      137.34      232.21     13.24 o 
  -2  16   2       22.75       44.53      8.98 o 
   2  16  -2       34.70       65.72     13.83 o 
  -2  16   1        3.24        7.89      6.22 o 
   2  16   0       17.03       10.13      6.25 o 
   2  16   1       10.28        2.68      6.58 o 
  -2  16  -2       59.12       67.55     10.14 o 
  -2  16  -3      147.52      132.25      8.15 o 
  -2  16  -4        0.33        2.57     10.07 o 
   2  16   4       16.62       16.92     12.08 o 
   2  16   5       29.93       41.17      8.20 o 
   2  16   6       41.07       40.35      8.86 o 
   2  16   7       27.17       29.24      9.04 o 
   2  16   8        1.83       -3.47      7.05 o 
   2  16   9       28.61       30.66      5.72 o 
   2  16   9       49.06       51.47      7.82 o 
  -2  17   8       27.43       47.90      9.20 o 
  -2  17   7       55.44       75.12      5.56 o 
  -2  17   6      100.27       99.53      5.51 o 
   2  17  -5        9.55       28.02      5.64 o 
  -2  17   4        0.28       -4.49      6.25 o 
  -2  17   4       21.38       42.44     11.32 o 
   2  17  -3        2.25        3.44      6.09 o 
  -2  17   2        0.20        5.40      8.16 o 
   2  17  -2       28.50       16.26     13.81 o 
   2  17  -1       30.96       55.10      6.74 o 
  -2  17   0        1.83        6.51      6.26 o 
   2  17   1        5.10        6.21      6.62 o 
  -2  17  -2      109.36      121.43      9.82 o 
   2  17   3        6.33        6.84      6.60 o 
   2  17   4       46.58       32.26      6.90 o 
  -2  17  -5        9.34       22.54      6.31 o 
   2  17   6        2.15        0.03      5.19 o 
   2  17   7        6.72        1.86      7.01 o 
   2  17   8        2.60        5.89      3.80 o 
   2  18  -6       56.18       41.10      5.37 o 
  -2  18   6       57.43       49.48      9.65 o 
  -2  18   5        2.40       -0.13      4.80 o 
   2  18  -4        1.76        1.68      5.89 o 
   2  18  -3        0.00        2.62      5.89 o 
  -2  18   2       58.52       79.94      8.95 o 
   2  18  -2      112.18      132.92     13.79 o 
   2  18  -1        1.05       -5.91      5.91 o 
   2  18   0       87.77      101.86      7.19 o 
  -2  18  -1        9.33        2.26      6.10 o 
   2  18   2       74.41       86.34      9.14 o 
   2  18   3        2.55        4.00      5.99 o 
  -2  18  -4        1.26       -1.94      5.91 o 
   2  18   5        9.14       20.12      9.95 o 
   2  18   6        2.54       17.15      7.31 o 
   2  18   7        3.90        5.77      5.74 o 
   2  19  -6        0.16       58.39      8.54 o 
   2  19  -5        0.67       -2.09     12.48 o 
  -2  19   4        3.22        6.37      4.85 o 
  -2  19   3       34.37       33.20      5.48 o 
  -2  19   2        6.20       15.29      7.09 o 
   2  19  -2        7.56       28.96     13.11 o 
  -2  19   1       14.19       12.12      5.84 o 
  -2  19   0        0.03        0.24      6.48 o 
  -2  19  -1       13.33       15.31      5.78 o 
   2  19   2        0.09        3.82      7.55 o 
  -2  19  -3       13.64        7.67      5.47 o 
  -2  19  -4       43.27       70.02      5.66 o 
   2  19   5       18.73       14.24      8.36 o 
   2  19   6        0.58       -1.94      5.39 o 
   2  20  -5        2.53       65.59      8.78 o 
   2  20  -4       27.71       30.16      8.28 o 
   2  20  -3        0.01        6.26      7.63 o 
   2  20  -2        6.57       11.76     10.98 o 
   2  20  -1        2.62        1.07      7.80 o 
   2  20   0       26.60       35.66      8.38 o 
   2  20   1        2.65       -7.44      7.44 o 
   2  20   2        0.72      -10.25     10.25 o 
   2  20   3       16.85       16.04      7.00 o 
   2  20   4        4.68       15.36      6.07 o 
   2  21  -3        0.53        2.51      6.05 o 
   2  21  -2       16.55       17.43      8.71 o 
   2  21  -1        0.06       -2.87      6.34 o 
   2  21   0        0.52       -0.71     20.14 o 
   2  21   1        5.07        7.73      5.93 o 
   2  21   2        8.68        3.85      7.19 o 
   3   0 -14       64.33       60.87      8.94 o 
   3   0 -12      166.08      147.15     12.71 o 
   3   0 -10     1509.13     1825.30     28.82 o 
  -3   0   8     1201.62     1467.34     34.26 o 
  -3   0   6       20.00       36.03     11.44 o 
  -3   0   4        0.08       10.18      8.71 o 
  -3   0   2       90.98       52.94      8.17 o 
  -3   0   0    25121.47    23790.26    240.24 o 
  -3   0  -2     5035.81     5961.27     42.08 o 
  -3   0  -4      301.61      367.34     17.84 o 
  -3   0  -6      427.19      525.05     23.40 o 
  -3   0  -8     1047.19      953.90     17.05 o 
  -3   0 -10      738.02      845.84     21.62 o 
  -3   0 -12      114.03      109.67     11.40 o 
  -3   0 -14        5.33        9.06      7.48 o 
   3  -1 -15       14.39       16.38      4.13 o 
   3  -1 -14        2.34        4.57      5.48 o 
   3   1 -13       42.76       91.13      9.27 o 
   3  -1 -12       54.16       61.95      7.97 o 
   3   1 -11      122.02      108.91     11.73 o 
   3  -1 -11      187.99      207.54     17.16 o 
   3  -1 -10     1401.23     1638.60     19.50 o 
  -3   1   9       46.09       67.24     15.26 o 
  -3   1   8        1.72       -0.25     11.43 o 
  -3  -1   7      101.23      101.66      9.41 o 
  -3  -1   6      111.38      147.71      9.46 o 
  -3  -1   5     1487.12     1632.26     18.35 o 
  -3  -1   4       35.23       32.35      6.42 o 
  -3   1   3      902.27      781.03     16.46 o 
  -3   1   2     4723.52     4360.38     30.47 o 
  -3  -1   2     6520.65     6127.40     32.29 o 
  -3   1   1     2642.60     2411.20     13.75 o 
  -3  -1   0      556.68      690.97      8.84 o 
  -3   1  -1     5689.57     5534.18     25.20 o 
  -3  -1  -2     5177.89     4821.35     37.10 o 
  -3   1  -2     6835.26     6693.71     46.16 o 
  -3  -1  -3        5.41        9.46      4.22 o 
  -3   1  -4      556.73      563.75     13.84 o 
  -3  -1  -5     1427.74     1633.61     23.26 o 
  -3  -1  -6       37.55       35.33      9.50 o 
  -3  -1  -7        3.42       10.96     12.19 o 
  -3  -1  -8       25.70       27.84      5.85 o 
  -3   1  -9      408.99      443.20     12.08 o 
  -3   1 -10       75.31       79.84      9.16 o 
  -3   1 -11        2.36        4.48      6.98 o 
  -3  -1 -12       22.45       14.94      6.53 o 
  -3   1 -13        0.01        0.05      5.57 o 
  -3   1 -14        1.88        6.77      7.82 o 
   3   2 -15       34.45       42.90      6.81 o 
   3   2 -14       29.39       28.66      5.78 o 
   3  -2 -13       35.11       50.33      8.86 o 
   3   2 -12       57.61       58.58      7.84 o 
   3   2 -11      602.96      503.21     12.30 o 
   3   2 -10     1552.28     1797.69     18.10 o 
   3   2  -9      101.29      143.45     10.98 o 
  -3   2   8      243.89      221.19     21.83 o 
  -3   2   7      198.32      200.75     10.47 o 
  -3   2   6        8.27       11.47      7.27 o 
  -3  -2   5      670.47      743.07     12.79 o 
  -3   2   4      128.55      176.06     12.99 o 
  -3   2   3        4.09       12.59      8.83 o 
  -3  -2   2     2422.21     2422.96     18.52 o 
  -3   2   2     2634.98     2596.29     26.78 o 
  -3  -2   1     2081.98     2059.75     12.94 o 
  -3   2   0     1225.57     1183.52     16.66 o 
  -3   2  -1     7421.55     7837.38     30.81 o 
  -3   2  -2     3434.22     3214.27     23.07 o 
  -3   2  -3      799.05      752.64      9.81 o 
  -3   2  -4      643.32      819.31     10.49 o 
  -3  -2  -5      355.76      468.92     14.90 o 
  -3  -2  -6      156.75      167.73     11.59 o 
  -3   2  -7      181.69      184.38     13.60 o 
  -3  -2  -8       16.99       24.22      5.51 o 
  -3   2  -9      369.00      412.37     11.77 o 
  -3  -2 -10      158.79      162.39     10.01 o 
  -3   2 -11       94.43       94.39      8.07 o 
  -3  -2 -12        9.45        7.89      6.58 o 
  -3   2 -13       15.88       24.60      8.16 o 
  -3   2 -14       12.79       10.47      7.42 o 
   3   3 -15       10.21        8.65      7.73 o 
   3  -3 -14        6.88       10.30      5.15 o 
   3   3 -13       36.78       54.46     10.02 o 
   3  -3 -13       94.59      123.02     12.31 o 
   3  -3 -12       47.85       54.96      7.46 o 
   3  -3 -11       31.52       20.42     10.30 o 
   3   3 -11       48.56       51.61     15.52 o 
   3  -3 -10       18.66       22.74      7.33 o 
  -3   3   9      416.48      425.09     14.18 o 
  -3   3   8        8.84       -3.19     18.68 o 
  -3   3   7       85.00      105.35     14.77 o 
  -3  -3   6        5.08        0.24      6.31 o 
  -3   3   5      170.01      238.77     15.48 o 
  -3   3   4      159.40      163.21     13.53 o 
  -3   3   3     2430.37     2395.90     14.45 o 
  -3   3   2     3397.33     3589.87     17.45 o 
  -3   3   1      809.02     1067.43      9.49 o 
  -3   3   0       93.55       79.09      6.42 o 
  -3   3  -1      122.14      185.35      7.75 o 
  -3  -3  -2        1.68       10.63      8.88 o 
  -3   3  -2       55.80       57.26     15.31 o 
  -3   3  -3     4720.92     4632.98     22.92 o 
  -3   3  -4     1240.84     1557.33     14.69 o 
  -3   3  -5      163.64      141.35     11.42 o 
  -3  -3  -6      139.51      154.45     11.27 o 
  -3   3  -7       61.43       79.81     11.91 o 
  -3   3  -8       54.28       57.11      6.32 o 
  -3   3  -9       20.25       10.06      9.45 o 
  -3   3 -10      100.34      108.70      9.80 o 
  -3  -3 -11        1.84        1.59      6.52 o 
  -3   3 -12       59.88       80.13      7.46 o 
  -3   3 -13       18.18       11.84      8.40 o 
   3  -4 -14       46.94       58.84      5.52 o 
   3   4 -13       22.12       31.97      7.62 o 
   3  -4 -12       13.24       12.31      6.58 o 
   3  -4 -11      182.00      190.47     12.04 o 
   3   4 -11      280.40      301.67     18.46 o 
   3   4 -10       96.65      123.49      9.29 o 
  -3   4   9      191.72      212.53      8.98 o 
  -3   4   8       11.00       22.32     18.58 o 
  -3   4   7      388.84      384.14     21.23 o 
  -3   4   6     1058.40     1090.18     28.24 o 
  -3   4   5      339.40      318.16     17.23 o 
  -3   4   4     1844.74     1777.14     29.84 o 
  -3   4   3      434.32      445.42      7.12 o 
  -3   4   2      145.97      174.85      6.07 o 
  -3   4   1     2893.08     3169.12     18.15 o 
  -3   4   0     1166.23      804.22     11.13 o 
  -3   4  -1     1540.90     1522.13     15.29 o 
  -3   4  -2      371.76      581.33     12.90 o 
  -3  -4  -3     1647.65     1682.55     14.99 o 
  -3   4  -4       14.38       45.05      6.31 o 
  -3  -4  -5       53.79       76.48     10.31 o 
  -3  -4  -6        0.07       12.16      8.54 o 
  -3   4  -7      128.08      131.56     19.50 o 
  -3   4  -8       22.69       29.46      5.96 o 
  -3  -4  -9        3.69        1.47      9.27 o 
  -3  -4 -10       10.06       12.42      7.36 o 
  -3  -4 -11        0.62        3.79      6.47 o 
  -3  -4 -12       10.19        4.95      6.26 o 
  -3   4 -13        1.97       -0.87      5.58 o 
   3   5 -14       11.70       15.39      4.99 o 
   3   5 -13       22.57       33.97      8.07 o 
   3  -5 -12      121.50      121.94      7.91 o 
   3   5 -11      147.20      111.38     12.00 o 
   3  -5 -10     1044.53     1192.96     16.76 o 
  -3   5   9      192.32      216.55      8.87 o 
  -3   5   8      487.08      512.05     27.66 o 
  -3   5   7      287.19      269.60     19.43 o 
  -3   5   6      104.14       92.49     15.49 o 
  -3   5   5     1174.38     1417.82     30.44 o 
  -3   5   4     1854.84     2002.95     15.99 o 
  -3  -5   3      921.00     1008.05      8.20 o 
  -3   5   2     1448.43     1717.77     15.99 o 
  -3   5   2     4000.39     4174.99     36.72 o 
  -3   5   1      640.69      505.65      8.68 o 
  -3   5   0       36.77       43.74      5.90 o 
  -3   5  -1     1171.47     1056.16     13.64 o 
  -3  -5  -2     1656.30     1677.96     21.01 o 
  -3   5  -2     2859.15     2863.38     26.25 o 
  -3   5  -3     1075.92     1008.40     12.34 o 
  -3   5  -4        5.80        0.26      5.87 o 
  -3   5  -5      296.33      373.05     21.88 o 
  -3   5  -6      176.75      122.35     17.71 o 
  -3   5  -7       12.21       22.79     17.05 o 
  -3   5  -8       16.84       18.70      5.97 o 
   3   5   9       81.86       79.60      8.63 o 
  -3  -5  -9      128.29      114.62     10.27 o 
  -3   5 -10        4.01       -0.64      7.45 o 
  -3   5 -11        0.79        2.47      6.57 o 
  -3   5 -12       13.17       22.45      8.68 o 
  -3   5 -13       64.78       64.91      8.16 o 
   3   6 -14        4.81        9.02      4.74 o 
   3   6 -13        2.39        5.48      9.09 o 
   3   6 -12       12.28        9.00     10.17 o 
   3   6 -11       89.83       90.71     11.57 o 
   3   6 -10      285.30      341.09     10.22 o 
   3   6  -9       44.36       31.35      7.14 o 
  -3   6   8       40.15       65.01     19.42 o 
  -3   6   7      349.60      276.04     20.05 o 
  -3   6   6        9.45        6.22     13.23 o 
  -3   6   5      585.31      522.12     20.95 o 
  -3   6   4      252.95      242.86     10.74 o 
  -3   6   3     2581.06     2911.87     26.08 o 
  -3   6   2       34.77       34.39      4.31 o 
  -3   6   2      112.45      127.06     13.53 o 
  -3   6   1      203.71      186.01      6.42 o 
  -3   6   0        3.50        0.70      5.21 o 
  -3   6  -1      206.03      182.12      7.90 o 
  -3  -6  -2      324.30      387.89     11.40 o 
  -3   6  -2      342.60      419.26     14.53 o 
  -3   6  -3      931.52      976.80     19.38 o 
  -3   6  -4       84.43      129.56     10.39 o 
  -3   6  -5      345.86      423.52     14.70 o 
  -3   6  -6       40.48       47.20     15.59 o 
  -3   6  -7       14.48       43.27     17.14 o 
  -3   6  -8        1.33        2.34      5.59 o 
   3   6   9       12.68        0.40      7.93 o 
  -3  -6  -9       15.49       21.00      9.23 o 
  -3   6 -10       55.66       55.60      6.76 o 
   3   6  11        4.19        5.79      6.05 o 
  -3   6 -12        2.33        2.60      6.01 o 
  -3   6 -13       16.61       27.96      6.78 o 
  -3   7  14       37.78       48.39      4.59 o 
   3   7 -13        4.95       10.59      9.73 o 
   3   7 -12       12.10       30.03      9.78 o 
  -3   7  11       21.99       20.18      8.53 o 
   3   7 -10       30.00       47.64      7.68 o 
   3   7  -9      118.05       97.56      9.09 o 
   3   7  -8        5.04       28.73     11.41 o 
  -3   7   8       26.07       32.80      7.71 o 
  -3   7   7      140.21      139.54     17.08 o 
  -3   7   6       14.29        6.56      8.98 o 
  -3   7   5      608.68      474.64     14.39 o 
  -3   7   4      282.85      298.81     11.58 o 
  -3   7   3      883.69      970.38     23.85 o 
  -3   7   2     2008.51     2348.00     29.80 o 
  -3   7   1      589.22      793.75     10.27 o 
  -3   7   0       11.41       10.92      4.90 o 
  -3   7  -1       41.12       79.71      5.83 o 
  -3   7  -2      111.45      142.49     12.61 o 
  -3   7  -3      274.07      234.18     17.14 o 
  -3   7  -3      368.51      332.16     21.03 o 
  -3   7  -4      402.79      466.62     14.78 o 
  -3   7  -5       79.04      130.11     11.74 o 
  -3   7  -6        0.00        3.98     15.19 o 
  -3   7  -7       10.09       14.56      9.18 o 
   3   7   8        3.10        3.85      5.72 o 
  -3   7  -9        4.52       -1.03      8.92 o 
   3   7  10       11.20        6.87      7.58 o 
  -3   7 -11        6.85        5.69      5.02 o 
  -3   7 -12       27.42       31.59      4.24 o 
   3   8 -13        4.33        2.69      8.13 o 
   3   8 -12        3.30        0.30      6.08 o 
   3   8 -11       32.14       21.44      8.63 o 
  -3   8  10       15.69       12.78      6.95 o 
  -3   8   9       55.91       67.58      8.72 o 
   3   8  -8       12.04       20.32      7.09 o 
  -3   8   8       54.10       50.44      8.83 o 
  -3   8   7       14.54       10.24      9.24 o 
  -3   8   6       24.01       28.39      9.39 o 
  -3   8   5      775.68      847.56     18.06 o 
  -3   8   4      258.68      284.78     15.93 o 
  -3   8   3      411.59      362.99     15.43 o 
  -3   8   2        9.51        6.74     10.85 o 
  -3   8   1      623.49      638.63     15.71 o 
  -3   8   0     3615.31     3938.26     28.24 o 
  -3   8  -1        0.01        0.04      4.62 o 
  -3   8  -2       12.73       -3.33     10.95 o 
  -3   8  -3       44.67       35.31     12.96 o 
  -3   8  -4      216.77      286.42     13.17 o 
  -3   8  -5       95.41      100.01     15.92 o 
  -3   8  -6        0.10       -6.80     15.54 o 
  -3   8  -7       71.48       57.34      8.21 o 
   3   8   8      112.37      113.11      7.10 o 
   3   8   9        8.57        4.03      8.42 o 
  -3   8  -9        8.73       11.27     12.55 o 
  -3   8 -10       64.68       71.89      6.65 o 
  -3   8 -11        2.96        2.62      4.59 o 
   3   8  12        3.61        5.51      4.56 o 
  -3   9  13        0.02        6.10      5.98 o 
   3   9 -12       17.89       21.11      4.14 o 
   3   9 -11       80.69      105.60      8.98 o 
  -3   9  10      102.98       88.94      8.05 o 
  -3   9   9       19.53       23.56      8.06 o 
   3   9  -8       17.15       27.74     12.24 o 
  -3   9   8       17.21       11.86      9.34 o 
  -3   9   7      374.50      348.94      8.60 o 
  -3   9   6      101.51       49.33      9.80 o 
  -3   9   5       14.07       21.28      7.28 o 
  -3   9   4      494.95      547.47     19.49 o 
  -3   9   3       83.20       71.38     13.01 o 
  -3   9   2     1389.02     1562.02     25.86 o 
  -3   9   1        2.20       -6.35      6.57 o 
  -3   9   0        3.59        5.48     14.49 o 
  -3   9  -1      221.33      223.02     17.28 o 
  -3   9  -2       89.25      109.67     12.00 o 
  -3   9  -3      277.60      330.38     16.39 o 
  -3   9  -4       41.28       39.90     10.11 o 
  -3   9  -5       69.28       71.49     11.18 o 
  -3   9  -6        5.00        8.67      5.79 o 
   3   9   7       76.03       70.90      7.31 o 
   3   9   8       65.12       64.74      5.72 o 
  -3   9  -9      121.59      111.64      9.82 o 
  -3   9 -10        9.42        8.84      8.44 o 
  -3   9 -11        0.55       -1.05      5.38 o 
   3   9  12        7.86       10.74      6.27 o 
  -3  10  13       23.72       24.87      5.83 o 
  -3  10  12       28.90       30.57      6.25 o 
  -3  10  11        4.61        6.07      7.61 o 
  -3  10  10       47.51       63.43      9.82 o 
  -3  10   9       19.97       20.66     11.26 o 
   3  10  -8      190.18      176.43     13.41 o 
  -3  10   8      274.07      276.32     15.02 o 
  -3  10   7       77.24       86.37      7.15 o 
  -3  10   6       24.22       26.75      5.87 o 
  -3  10   5      505.97      577.05     21.62 o 
  -3  10   4       12.47        9.51      8.10 o 
  -3  10   3       52.83       46.20     14.19 o 
  -3  10   2      602.54      675.86     29.30 o 
  -3  10   1      263.79      252.72     19.49 o 
  -3  10   0      332.01      287.69     19.60 o 
  -3  10  -1       23.00       46.47     14.67 o 
  -3  10  -2      183.46      320.83     25.22 o 
  -3  10  -3        6.09       21.95     21.41 o 
  -3  10  -4      239.58      201.28     13.31 o 
  -3  10  -5       20.79       20.77      5.26 o 
  -3  10  -6       48.40       44.36      5.07 o 
   3  10   7        0.18        2.63      6.66 o 
   3  10   8       87.28       83.07      6.92 o 
   3  10   9       51.27       36.71     11.83 o 
   3  10  10       13.76        2.56     11.14 o 
   3  10  11       10.48        7.60      6.94 o 
   3  10  12        2.01       -3.56      4.55 o 
  -3  11  13        0.06        2.92      4.67 o 
  -3  11  12        6.26        7.91      5.58 o 
  -3  11  11        4.64       15.08     10.10 o 
  -3  11  10        0.64        2.99     11.67 o 
  -3  11   9       56.21       42.95     10.43 o 
   3  11  -8        6.72       27.40     12.27 o 
  -3  11   8       25.26       26.25     12.00 o 
   3  11  -7      360.88      275.04     10.13 o 
   3  11  -6      224.26      219.77      9.05 o 
  -3  11   5      602.72      685.22     12.29 o 
  -3  11   4      641.37      674.65     26.22 o 
  -3  11   3       48.74       70.75     15.03 o 
  -3  11   2      395.44      486.13     27.82 o 
  -3  11   1      610.78      542.40     25.46 o 
  -3  11   0        2.14       -6.20     14.43 o 
  -3  11  -1      510.52      446.79     24.59 o 
  -3  11  -2       16.35       40.03     20.56 o 
  -3  11  -3      216.25      258.22     27.32 o 
  -3  11  -4        3.59        6.99      5.59 o 
   3  11   4      204.22      193.59     13.33 o 
   3  11   5      361.29      320.50      8.09 o 
   3  11   6      107.75      105.71      6.14 o 
   3  11   7       11.56       -1.41     10.61 o 
   3  11   8        5.86        8.95      6.12 o 
   3  11   9       20.13       37.98     11.89 o 
   3  11  10       25.48       30.84     10.64 o 
   3  11  11       20.25       21.53      7.05 o 
  -3  12  12        8.47       12.92      3.72 o 
  -3  12  11        1.56        1.40      9.70 o 
  -3  12  10       24.83       14.81      8.99 o 
  -3  12   9       58.92       62.73     11.32 o 
   3  12  -8      137.54      116.90     12.62 o 
  -3  12   8      231.19      206.36     13.99 o 
  -3  12   7       14.00       18.00      7.74 o 
  -3  12   6      487.12      413.88     10.51 o 
  -3  12   5      927.08      893.23     13.73 o 
  -3  12   4       56.38       37.56      7.80 o 
   3  12  -3       63.54       49.13      8.20 o 
  -3  12   2       15.77       25.12     21.04 o 
  -3  12   1       30.15       21.52     15.43 o 
  -3  12   0     2257.89     2510.01     49.77 o 
  -3  12  -1        1.11        2.19     15.24 o 
  -3  12  -2       54.67       31.04     19.62 o 
  -3  12  -3       46.07       46.95     10.07 o 
   3  12   3       57.46       56.19      7.83 o 
  -3  12  -4       42.03       54.29      5.23 o 
   3  12   5       16.06       22.54      6.01 o 
   3  12   6        9.21        8.35      5.24 o 
   3  12   7       54.39       45.38      6.96 o 
   3  12   8        1.60        3.87      8.61 o 
   3  12   9        6.59        8.60     11.17 o 
   3  12  10        4.45       13.92      9.91 o 
   3  12  11        0.96        5.61      6.34 o 
  -3  13  12        1.79       -3.67      6.81 o 
  -3  13  11        1.68        1.19      6.37 o 
  -3  13  11        2.58       12.06      9.03 o 
  -3  13  10        0.32       -4.21     10.27 o 
  -3  13   9       10.10        4.97     11.01 o 
   3  13  -8       39.51       69.07     12.73 o 
  -3  13   8       80.50       70.45     12.53 o 
  -3  13   7      110.22       88.56      8.58 o 
  -3  13   6       65.27       50.05      7.00 o 
  -3  13   5     1180.52     1127.89     15.45 o 
   3  13  -4        2.77      -10.60     10.60 o 
  -3  13   4       28.78       23.11     10.36 o 
   3  13  -3       78.32       79.48      8.91 o 
  -3  13   3      109.28      114.83     11.51 o 
   3  13  -2       82.11      102.56     11.93 o 
  -3  13   1       39.70       33.79      7.86 o 
  -3  13   0        3.12        2.32      8.03 o 
   3  13   1       61.59       67.68      7.94 o 
   3  13   2        6.99       -0.73      6.13 o 
  -3  13  -3      170.39      195.40     12.00 o 
   3  13   3      303.03      378.77     10.68 o 
   3  13   4       35.18       12.23      6.49 o 
   3  13   4       47.00        6.10     12.85 o 
   3  13   5       86.48       76.82      6.64 o 
  -3  13  -6       54.07       61.86      5.94 o 
   3  13   7       78.89       80.88      7.02 o 
   3  13   8        4.15       -3.07      8.40 o 
   3  13   9        6.82       10.29     10.87 o 
   3  13  10        1.55       12.24      9.68 o 
   3  13  11        4.49       16.07      4.63 o 
  -3  14  11        0.72        3.95      5.54 o 
  -3  14  11        1.12        0.88      7.84 o 
  -3  14  10        1.49        7.59      5.90 o 
  -3  14   9       12.39       27.88      9.94 o 
   3  14  -8        0.25       35.04     10.58 o 
  -3  14   8       49.30       52.21     11.63 o 
  -3  14   7       40.78       47.96      7.78 o 
  -3  14   6        0.01        6.79      6.86 o 
   3  14  -5      751.77      709.44     13.10 o 
   3  14  -4      107.96       88.21     12.13 o 
  -3  14   4      141.34      143.13     12.52 o 
   3  14  -3       68.62       50.00     10.99 o 
  -3  14   3       78.71       95.03     11.44 o 
  -3  14   2        4.38       -5.67     10.84 o 
  -3  14   1      156.29      145.54      9.73 o 
   3  14   0       11.37       13.29      7.77 o 
  -3  14  -1       11.33        1.16      5.98 o 
  -3  14  -2       42.77       54.37     10.25 o 
   3  14   2       42.90       27.46     12.41 o 
  -3  14  -3       20.48       23.89     10.11 o 
   3  14   3       37.84       30.27      9.12 o 
   3  14   4       12.71       10.99      6.67 o 
   3  14   4       13.05       -6.99     12.32 o 
  -3  14  -5       64.74       78.75      6.65 o 
   3  14   6       18.60       15.24      6.36 o 
   3  14   7        2.07        6.90     12.87 o 
   3  14   8       44.77       53.64      9.15 o 
   3  14   9        2.33        1.35     10.61 o 
   3  14  10        9.48        8.72      7.81 o 
  -3  15  10        2.60        5.22      5.20 o 
  -3  15   9       73.41       72.52      6.93 o 
   3  15  -8        8.38       77.50     11.82 o 
  -3  15   8       16.89       25.53      7.30 o 
  -3  15   7       58.52       80.74      6.14 o 
   3  15  -6      188.19      170.58     12.94 o 
  -3  15   6      229.34      240.28     14.52 o 
  -3  15   5       50.90       40.92      6.12 o 
   3  15  -4      137.67      102.11     12.83 o 
  -3  15   4      137.70      135.35     12.89 o 
   3  15  -3        6.40       -9.56      9.56 o 
  -3  15   3       12.41       26.79     10.48 o 
   3  15  -2        0.14        2.21     12.35 o 
   3  15  -1      202.31      178.54     11.65 o 
   3  15   0       13.38        2.59      6.39 o 
  -3  15  -1       19.22       23.83      6.73 o 
  -3  15  -2       39.10       36.15     10.06 o 
   3  15   2       51.60       31.33     14.31 o 
  -3  15  -3       44.34       58.76     10.80 o 
   3  15   3       44.76       91.09     14.21 o 
   3  15   4        2.52       -2.47      6.75 o 
   3  15   5       10.29       31.05      9.23 o 
   3  15   6        8.44        6.49      9.02 o 
   3  15   7       93.57       97.74     10.26 o 
   3  15   8        0.21       -5.53      8.21 o 
   3  15   9       36.86       34.83      9.42 o 
  -3  16   9        6.68       15.58      5.85 o 
  -3  16   8       93.35      119.90      7.62 o 
  -3  16   7       26.61       29.34      7.09 o 
   3  16  -6       18.04        9.90     11.34 o 
  -3  16   6       95.58      122.92     12.35 o 
  -3  16   5      100.22      130.39      8.23 o 
   3  16  -4       57.28       41.68     10.66 o 
  -3  16   4       99.45      117.29     12.33 o 
   3  16  -3       14.67        1.12      9.30 o 
   3  16  -2       36.48       30.28     12.59 o 
   3  16  -1       30.21       20.19     10.49 o 
   3  16   0      186.13      191.53      8.65 o 
   3  16   1       49.24       50.85      6.88 o 
  -3  16  -2       75.42       55.64     10.28 o 
   3  16   2       76.42       73.33     13.35 o 
   3  16   3        1.60        3.26      6.60 o 
   3  16   4       15.37        8.07      6.55 o 
  -3  16  -5        1.95       46.44      8.98 o 
   3  16   6        2.50        2.91      8.77 o 
   3  16   7        2.12       -3.25     10.91 o 
   3  16   8       41.97       40.35      6.76 o 
   3  16   9       30.31       35.42      5.12 o 
   3  16   9       35.36       55.42      6.79 o 
  -3  17   9       11.07       19.17      6.99 o 
  -3  17   8       28.73       58.31      9.11 o 
   3  17  -7       61.10       83.24      7.09 o 
  -3  17   6        0.76        0.39      6.00 o 
   3  17  -5       82.66       93.45      7.26 o 
   3  17  -4       13.27        1.66      9.46 o 
  -3  17   4       15.36       11.97     10.24 o 
   3  17  -3       21.66       20.85      9.82 o 
   3  17  -2      118.19      107.86     15.65 o 
   3  17  -1        0.41        8.79      9.46 o 
   3  17   0        0.23        2.38      9.88 o 
   3  17   1        1.22        0.44      6.39 o 
  -3  17  -2        0.26        2.86      9.22 o 
   3  17   2        7.08       10.68     13.34 o 
   3  17   3        3.57        2.69      6.53 o 
  -3  17  -4       12.67       17.99      6.59 o 
   3  17   5        2.01       -2.93      8.07 o 
   3  17   6        2.95        1.55      4.97 o 
   3  17   7       40.58       43.99      5.36 o 
   3  17   8       13.50        8.27      5.36 o 
  -3  18   7       11.55       21.89      6.68 o 
  -3  18   6        0.05       -1.66      5.18 o 
   3  18  -5       12.98        9.00      5.98 o 
   3  18  -4       13.37       28.51     10.38 o 
   3  18  -3        3.37       13.56      9.62 o 
   3  18  -2       40.69       37.33     13.69 o 
   3  18  -1       16.80        6.25      9.67 o 
   3  18   0        5.20        9.54      8.67 o 
   3  18   1        1.45        0.49      8.22 o 
   3  18   2        1.50        2.43     12.05 o 
   3  18   3       23.86       26.33      8.18 o 
   3  18   4        0.65       -2.28      7.61 o 
   3  18   5        0.74       -0.10     10.54 o 
   3  18   6       44.66       33.07      7.18 o 
   3  18   7        0.31       -0.85      7.18 o 
   3  19  -6        3.67       50.91      8.76 o 
   3  19  -5       18.27       11.25      9.93 o 
   3  19  -4        8.01       15.04      8.63 o 
   3  19  -3       13.70        9.00      8.57 o 
   3  19  -2        0.05        1.67     12.46 o 
   3  19  -1        3.94        0.34      8.27 o 
   3  19   0        0.84       -6.01      8.85 o 
   3  19   1        0.24        6.05      7.77 o 
   3  19   2       11.60       16.58     10.43 o 
   3  19   3        9.17       17.32      7.90 o 
   3  19   4        4.11        5.07      7.00 o 
   3  19   5        6.05        6.04      7.30 o 
   3  19   6        2.11        2.99      4.72 o 
   3  20  -5       46.02       72.14      8.55 o 
   3  20  -4        4.84       -1.37      7.98 o 
   3  20  -3       16.43       14.13      8.23 o 
   3  20  -2        0.79        4.25     10.82 o 
   3  20  -1        2.41       -1.55      8.24 o 
   3  20   0        9.30        5.70     11.61 o 
   3  20   1        0.59       -1.02      7.15 o 
   3  20   2       21.53        4.68     10.06 o 
   3  20   3       16.70       10.13      6.69 o 
   3  20   4        3.93        7.24      5.42 o 
   3  21  -3        4.93        3.07      6.00 o 
   3  21  -2       12.63        8.96      8.60 o 
   3  21  -1       11.73        2.84      6.28 o 
   3  21   0        2.81       16.55      7.03 o 
   3  21   1       34.65       29.12      6.25 o 
   3  21   2       28.98       38.94      7.25 o 
   4   0 -14       26.88       41.52      8.46 o 
   4   0 -12      305.17      270.95     14.02 o 
   4   0 -10      549.49      584.46     18.31 o 
  -4   0   8      862.05     1067.68     29.85 o 
  -4   0   6     1213.27     1099.36     24.02 o 
  -4   0   4     6558.35     6493.40     46.87 o 
  -4   0   2     8109.27     9104.27     44.88 o 
  -4   0   0      750.76      355.64     11.44 o 
  -4   0  -2      198.79      144.63     12.47 o 
  -4   0  -4     1269.90     1516.06     30.93 o 
  -4   0  -6      150.08      146.69     15.86 o 
  -4   0  -8      105.68      102.55      9.55 o 
  -4   0 -10      172.34      135.90     14.49 o 
  -4   0 -12       58.21       41.15      9.99 o 
   4  -1 -15       19.35       30.45      4.22 o 
   4   1 -14        0.73        1.73      5.61 o 
   4  -1 -13     1419.67     1732.04     19.54 o 
   4   1 -12       29.61       38.45      7.49 o 
   4  -1 -11      336.86      366.28     13.30 o 
   4  -1 -10       29.83       41.77      8.19 o 
  -4   1   9       22.00       46.17     16.24 o 
  -4   1   8      243.53      227.03     20.15 o 
  -4   1   7      962.88      989.12     25.83 o 
  -4   1   6      201.58      186.77     13.94 o 
  -4   1   5     5504.34     5734.11     48.49 o 
  -4   1   4       74.80       51.92      7.71 o 
  -4  -1   3     1186.35     1314.78     14.35 o 
  -4   1   2     5864.93     5969.89     26.15 o 
  -4  -1   1       20.96       -5.39      5.39 o 
  -4  -1   0      183.90      202.62      7.18 o 
  -4   1  -1     2918.59     3315.57     22.63 o 
  -4  -1  -2      413.22      405.89     11.31 o 
  -4  -1  -3       45.35       20.84      8.26 o 
  -4   1  -4      155.00      158.72     10.60 o 
  -4   1  -5      376.91      416.53     14.99 o 
  -4   1  -6       13.25       11.74      9.51 o 
  -4   1  -7       71.64       78.48     12.30 o 
  -4  -1  -8      168.04      132.43      7.02 o 
  -4   1  -9        3.98       13.25      7.21 o 
  -4   1 -10      239.99      234.00     11.31 o 
  -4  -1 -11        5.91        4.07      6.76 o 
  -4  -1 -12        9.21        9.74      6.49 o 
  -4   1 -13       15.29        7.47      5.39 o 
   4   2 -15        1.47        5.36      8.54 o 
   4   2 -14       52.74       41.30      5.97 o 
   4   2 -13        3.54       12.29     13.25 o 
   4   2 -12       69.70       57.07      8.03 o 
   4  -2 -11       44.52       34.33     10.39 o 
   4   2 -11      289.88      293.17     18.03 o 
   4   2 -10      179.75      242.79     10.28 o 
  -4   2   9      310.85      401.57     13.61 o 
  -4   2   8      203.28      140.88     18.42 o 
  -4   2   7       15.48       30.10     12.26 o 
  -4   2   6      215.23      268.44     16.14 o 
  -4   2   5     1780.76     1913.45     30.53 o 
  -4   2   4       62.26       38.11      7.29 o 
  -4   2   3       27.40       32.69      6.29 o 
  -4  -2   2     3850.65     3599.42     20.39 o 
  -4  -2   1     1382.97     1275.37     12.20 o 
  -4  -2   0     1133.25     1261.64     13.11 o 
  -4   2  -1      602.81      500.41     10.94 o 
  -4   2  -2     1111.49     1154.53     16.38 o 
  -4  -2  -3      332.57      438.22     12.21 o 
  -4  -2  -4      646.87      643.89     15.75 o 
  -4  -2  -5      135.59      127.04     11.59 o 
  -4   2  -6       34.43       31.09      9.82 o 
  -4   2  -7       74.34       76.73     12.53 o 
  -4   2  -8       19.37       12.03      6.02 o 
  -4   2  -9       62.15       76.79     10.24 o 
  -4  -2 -10       10.49       13.53      9.04 o 
  -4  -2 -11       63.89       48.35      7.68 o 
  -4  -2 -12        5.85       11.71      6.26 o 
  -4   2 -13       24.34       17.13      5.35 o 
   4   3 -15        6.77        9.46      6.10 o 
   4   3 -14       25.09       29.60      5.62 o 
   4   3 -13       16.34       19.33      8.09 o 
   4  -3 -12       49.03       63.91      7.82 o 
   4  -3 -11       10.19       27.09     10.23 o 
   4   3 -11       10.66       43.67     14.81 o 
   4  -3 -10       68.18       76.60      7.87 o 
  -4   3   9        7.35        6.09      8.91 o 
  -4   3   8       38.50       37.09     17.95 o 
  -4   3   7      400.78      425.17     20.52 o 
  -4   3   6        0.97       13.32     11.57 o 
  -4  -3   5       73.46       58.69      7.43 o 
  -4  -3   4     1948.57     2012.88     15.76 o 
  -4   3   3      372.92      472.46      9.09 o 
  -4   3   2      101.01      117.22      7.76 o 
  -4  -3   1      383.11      635.24      9.11 o 
  -4   3   0      118.60      121.50      7.48 o 
  -4   3  -1     1304.28     1670.56     17.29 o 
  -4  -3  -2      757.60      819.15     16.11 o 
  -4   3  -3      110.53      175.05      7.47 o 
  -4   3  -4      333.93      341.49      8.81 o 
  -4   3  -5      453.65      449.35     15.37 o 
  -4   3  -6        0.38       -7.35      8.87 o 
  -4  -3  -7       54.37       75.86     12.71 o 
  -4   3  -8      167.24      176.00      8.04 o 
  -4  -3  -9      108.39       91.34     11.39 o 
  -4   3  -9      109.64       87.96     14.45 o 
  -4  -3 -10       14.97       13.17      8.56 o 
  -4  -3 -11       18.27       15.02      7.02 o 
  -4   3 -12       25.28       15.10      9.30 o 
  -4   3 -13        7.85        9.21      4.65 o 
   4   4 -15        1.81       -1.21      6.93 o 
   4   4 -14       99.68      104.53      5.97 o 
   4  -4 -13        6.61       15.23      7.98 o 
   4   4 -12       20.15       20.09     10.56 o 
   4  -4 -11      138.50      189.93     12.57 o 
   4   4 -11      205.24      232.18     17.21 o 
   4   4 -10       19.19       15.32      8.83 o 
   4   4  -9      466.81      468.66     10.87 o 
  -4   4   8       11.60       21.35     17.10 o 
  -4   4   7      226.04      256.76     18.23 o 
  -4  -4   6      394.21      453.98     12.54 o 
  -4   4   5      635.99      606.43     10.58 o 
  -4  -4   4      892.76      774.38     11.73 o 
  -4  -4   3        0.11       -3.63      4.96 o 
  -4   4   2      234.05      382.67      8.76 o 
  -4   4   1        1.91        4.90      5.99 o 
  -4   4   0       15.12      100.66      7.31 o 
  -4   4  -1       99.55       94.34      7.78 o 
  -4  -4  -2       24.83        7.75      9.79 o 
  -4   4  -2       62.54       14.26     15.95 o 
  -4   4  -3       17.83       12.49      6.10 o 
  -4  -4  -4       31.67       18.53      6.24 o 
  -4   4  -5      172.24      217.29     13.09 o 
  -4   4  -6        0.11      -10.12     14.06 o 
  -4   4  -7       13.83        2.19     16.70 o 
  -4  -4  -8       49.61       45.29      5.06 o 
   4   4   9      210.41      210.65     10.62 o 
  -4  -4  -9      214.99      218.25     11.58 o 
  -4  -4 -10      147.88      136.84     10.11 o 
  -4   4 -11        4.38        9.46      6.81 o 
  -4   4 -12       24.07       30.84      6.61 o 
  -4   4 -13        9.03       14.91      7.19 o 
   4   5 -14        6.76       14.39      7.89 o 
   4   5 -13      417.37      478.23     17.36 o 
   4   5 -12      200.45      177.72     13.25 o 
   4   5 -11       38.49       40.01     10.76 o 
   4   5 -10      191.74      195.23     14.00 o 
  -4   5   9      315.76      321.89      9.19 o 
  -4   5   8      204.77      201.91     22.56 o 
  -4   5   7        9.47        9.78     13.14 o 
  -4   5   6      239.95      283.35     12.79 o 
  -4   5   5      158.82      124.95      9.66 o 
  -4   5   4       36.62       43.39     11.84 o 
  -4   5   3       65.71       55.09     11.21 o 
  -4  -5   3      571.84      511.27      9.16 o 
  -4   5   2     2224.71     2251.01     22.98 o 
  -4   5   2     3120.23     3022.72     33.59 o 
  -4   5   1      754.90      655.27     11.04 o 
  -4   5   0        6.40       15.26      6.42 o 
  -4   5  -1      195.56      213.21      9.16 o 
  -4   5  -2     2007.28     2417.98     23.99 o 
  -4   5  -3      109.64       79.63      6.85 o 
  -4   5  -4      207.13      215.22      8.50 o 
  -4   5  -5       88.74       82.61     17.48 o 
  -4   5  -6       57.17       57.19     16.84 o 
  -4   5  -7       34.70       36.97      8.49 o 
   4   5   8       23.54       24.28      5.03 o 
   4   5   9       48.48       26.42      8.62 o 
  -4   5  -9       52.71       47.75      9.89 o 
   4   5  10       25.23       23.54      6.87 o 
  -4   5 -11       15.70       16.33      9.66 o 
  -4  -5 -12       11.88       17.18      4.59 o 
  -4   5 -13        0.79       -2.73      6.27 o 
   4   6 -14       26.78       31.74      7.43 o 
   4   6 -13       25.04       48.96     12.26 o 
   4   6 -12       19.34       19.01     10.00 o 
   4   6 -11       89.66       78.41     11.58 o 
   4   6 -10       74.88       61.68      8.14 o 
   4   6  -9       95.40       83.64      6.92 o 
  -4   6   8      195.08      176.83     16.00 o 
  -4   6   7      483.77      465.19     15.96 o 
  -4   6   6        0.27        5.52      8.80 o 
  -4   6   5      888.88      884.72     17.81 o 
  -4   6   4      140.88      173.92     14.51 o 
  -4   6   3     5614.76     6360.95     52.12 o 
  -4   6   2       33.86       58.03      7.06 o 
  -4   6   2      209.20      256.55     15.82 o 
  -4   6   1        3.60        3.66      5.61 o 
  -4   6   0     1327.61     1535.05     16.74 o 
  -4   6  -1       21.03       18.27      6.85 o 
  -4  -6  -2        8.24       16.36      9.22 o 
  -4   6  -2       29.68       40.48     12.53 o 
  -4   6  -3      646.71      734.63     12.12 o 
  -4   6  -4        8.85       34.81      8.97 o 
  -4   6  -5       31.89       26.36     15.44 o 
  -4   6  -6       13.28        1.54     14.44 o 
  -4   6  -7       54.32       71.85      5.48 o 
  -4  -6  -8       59.14       59.19      5.65 o 
   4   6   9       28.37       21.06      8.96 o 
  -4   6  -9       28.71       32.49      9.07 o 
  -4   6 -10       15.65       13.24      7.93 o 
  -4   6 -11       18.03       18.13      5.03 o 
  -4   6 -12        0.70        1.94      7.76 o 
   4   7 -14       41.34       39.08      4.46 o 
   4   7 -13        4.02       -2.32      8.04 o 
   4   7 -12       21.19       30.70      9.80 o 
  -4   7  11       98.99       81.00      9.22 o 
   4   7 -10       58.96       43.82      7.63 o 
  -4   7   9       32.23       52.36      8.49 o 
   4   7  -8       25.14       41.78     12.10 o 
  -4   7   8       79.82       68.30      7.32 o 
  -4   7   7      158.64      163.75     12.19 o 
  -4   7   6        5.74        2.02      8.37 o 
  -4   7   5       23.72       27.68     12.48 o 
  -4   7   4      759.62      843.33     22.98 o 
  -4   7   3      513.01      615.14     18.73 o 
  -4   7   2      117.60      136.60     14.77 o 
  -4   7   1        0.07       15.98      5.39 o 
  -4   7   0       66.06       66.82      6.75 o 
  -4   7  -1        7.55       -1.54      6.03 o 
  -4   7  -2      832.39      970.53     20.06 o 
  -4   7  -3      231.80      281.74     18.51 o 
  -4   7  -3      639.05      687.98     25.96 o 
  -4   7  -4       50.32       53.41      9.92 o 
  -4   7  -5       42.17       71.03     23.47 o 
  -4   7  -6       34.07       25.13     15.13 o 
  -4   7  -7       61.84       50.72      5.29 o 
  -4   7  -8      166.19      140.92      7.83 o 
   4   7   9       63.41       48.93      9.42 o 
  -4   7  -9       74.64       58.75     13.92 o 
  -4   7 -10      110.34      108.12      7.63 o 
  -4   7 -11        1.30       -0.33      4.76 o 
  -4   7 -12       25.96       27.93      7.67 o 
  -4   8  14       24.28       22.68      5.34 o 
   4   8 -13        4.90        7.21      8.91 o 
   4   8 -12        3.62       -2.56      8.72 o 
  -4   8  11        3.67        4.51      7.01 o 
   4   8 -11        3.68       -4.00     13.07 o 
   4   8 -10      181.63      183.92      8.93 o 
   4   8  -9      521.00      446.03     12.36 o 
   4   8  -8       10.29        2.68     10.35 o 
  -4   8   8       27.44       13.47      7.58 o 
  -4   8   7       14.92       15.67      6.37 o 
  -4   8   6      201.66      219.28     16.96 o 
  -4   8   5      457.19      388.07     19.14 o 
  -4   8   4      173.61      189.23     14.36 o 
  -4   8   3      231.54      289.49     17.23 o 
  -4   8   2       18.92       10.98     12.63 o 
  -4   8   1      207.41      245.99     12.98 o 
  -4   8   0      152.50      247.20      8.59 o 
  -4   8  -1      543.74      615.65     11.08 o 
  -4   8  -2      244.06      365.67     15.72 o 
  -4   8  -3      275.14      303.91     13.21 o 
  -4   8  -4      101.78      103.04     11.35 o 
  -4   8  -5       22.84       42.01     17.35 o 
   4   8   6        0.23        0.93      5.25 o 
   4   8   7      153.82      155.99      7.94 o 
   4   8   8        1.05       -0.44      8.90 o 
   4   8   9       97.13       80.98      9.84 o 
  -4   8  -9      115.87      106.18     10.55 o 
  -4   8 -10       21.19       22.51      6.93 o 
   4   8  11       42.11       25.62      5.86 o 
  -4   8 -12        1.31        7.36      6.04 o 
   4   9 -13       57.46       49.37      7.99 o 
   4   9 -12       21.33       20.75      4.34 o 
   4   9 -11       28.14       22.35      9.50 o 
  -4   9  11       31.85       44.27     10.88 o 
  -4   9  10        7.04        5.84      6.23 o 
   4   9  -9      211.88      221.81     10.48 o 
   4   9  -8        6.68       27.99     11.18 o 
   4   9  -8        7.23        7.08      7.94 o 
  -4   9   7      428.23      433.02      8.48 o 
  -4   9   6       58.44       32.20     13.22 o 
  -4   9   5      600.58      661.85     22.93 o 
  -4   9   4      189.81      207.64     14.36 o 
  -4   9   3       91.93       88.18     11.56 o 
  -4   9   2       76.44       60.45     13.17 o 
  -4   9   1       46.97       53.72      9.35 o 
  -4   9   0       11.24        4.98      6.16 o 
  -4   9  -1      265.48      273.11     19.71 o 
  -4   9  -2      747.86      997.14     21.19 o 
  -4   9  -3      185.28      256.22     18.89 o 
  -4   9  -3      185.35      205.14     21.67 o 
  -4   9  -4       27.40       27.26     10.52 o 
   4   9   5      300.87      335.63      8.58 o 
   4   9   6      142.68      121.72      6.66 o 
  -4   9  -7       61.04       77.81      6.47 o 
   4   9   8       10.84        7.83      6.72 o 
   4   9   9       85.38       62.52      9.66 o 
  -4   9  -9       85.39       73.54     14.60 o 
   4   9  10       47.47       45.91      7.97 o 
  -4   9 -11        0.72        5.30      5.12 o 
  -4  10  13        0.50       -0.40      5.47 o 
  -4  10  12       53.41       50.62      5.18 o 
   4  10 -11        0.35       -1.12      8.10 o 
  -4  10  11       14.03       17.42     10.69 o 
   4  10 -10       75.96       84.05      7.74 o 
  -4  10   9       31.88       20.01      8.30 o 
   4  10  -8        0.42       26.77     11.89 o 
  -4  10   7       13.60       13.41      5.59 o 
   4  10  -6      326.19      297.49      7.14 o 
  -4  10   5       73.35       61.30      9.72 o 
  -4  10   4      206.73      247.14     15.11 o 
  -4  10   3      146.21      174.15     13.47 o 
  -4  10   2      150.97      209.69     13.36 o 
  -4  10   1      156.42      143.75     19.02 o 
  -4  10   0        0.14        1.23     15.04 o 
  -4  10  -1       73.41       49.10     15.10 o 
  -4  10  -2      226.42      344.80     26.01 o 
  -4  10  -3       85.34       69.87     21.96 o 
  -4  10  -4      346.69      420.26      8.14 o 
   4  10   5       12.51       17.28      8.08 o 
   4  10   6        0.02        2.32      5.91 o 
   4  10   7       28.57       31.78      6.95 o 
   4  10   8       21.79       26.01      9.33 o 
   4  10   9       50.15       40.89      9.09 o 
   4  10  10        4.09        6.39     10.96 o 
   4  10  11        1.31       -0.07      7.18 o 
  -4  11  13        0.41        1.45      4.62 o 
  -4  11  12       11.17       17.89      6.10 o 
  -4  11  11       22.31       17.40     10.27 o 
  -4  11  10       40.88       44.06      9.74 o 
  -4  11   9       24.66       30.59     11.27 o 
   4  11  -8        0.19       18.30     11.60 o 
  -4  11   8      143.28      117.68     12.59 o 
   4  11  -7      151.22      155.58      7.47 o 
   4  11  -6        1.03        1.11      5.09 o 
   4  11  -5      478.76      509.41      8.92 o 
  -4  11   4       51.15       34.23     14.20 o 
  -4  11   3      199.99      265.25     20.88 o 
  -4  11   2       28.29        7.81     22.25 o 
  -4  11   1      160.76      125.87     17.77 o 
  -4  11   0      128.54      146.18     18.07 o 
  -4  11  -1        2.64       13.28     14.11 o 
  -4  11  -2      236.44      266.03     27.81 o 
   4  11   3      124.61       93.72      9.02 o 
   4  11   3      137.05      114.69     11.06 o 
   4  11   4      338.43      335.79      8.51 o 
   4  11   5      143.17      202.46      8.62 o 
   4  11   6       26.52       32.86      6.38 o 
   4  11   7       24.05       27.00     10.15 o 
   4  11   8       20.43        9.70      8.74 o 
   4  11   9       10.32       24.05     11.49 o 
   4  11  10       14.83       23.31     10.52 o 
   4  11  11        6.24        0.84      5.84 o 
  -4  12  12       14.60       16.15      3.88 o 
  -4  12  11       10.56       15.66      9.45 o 
  -4  12  10       24.36       16.16      8.83 o 
  -4  12   9       15.86       29.97     10.45 o 
   4  12  -8       69.79       79.78     13.37 o 
  -4  12   8      273.76      239.10     15.22 o 
  -4  12   7      105.60       95.41      8.84 o 
  -4  12   6      185.02      167.64      8.70 o 
  -4  12   5      146.31      143.66      8.17 o 
   4  12  -4       19.71       23.58      6.10 o 
  -4  12   3       14.68       21.34      7.12 o 
   4  12  -2       29.56       21.07     10.38 o 
  -4  12   1        0.06      -11.10     15.62 o 
  -4  12   0      433.45      294.87     22.47 o 
  -4  12  -1        8.39       24.62     16.75 o 
  -4  12  -2       66.31       61.33      7.54 o 
   4  12   3       44.92       31.69      8.12 o 
   4  12   4       19.28       12.32      5.72 o 
   4  12   5       22.29       21.08      8.16 o 
   4  12   6       44.06       43.45      6.66 o 
   4  12   7       31.93       36.00     10.40 o 
   4  12   8        9.35        6.85      8.54 o 
   4  12   9       14.61       25.24     11.39 o 
   4  12  10       34.14       46.08     10.53 o 
   4  12  11       18.25       20.17      4.87 o 
  -4  13  12        2.32       -5.28      6.69 o 
  -4  13  11        0.19        9.78      6.30 o 
  -4  13  11       14.23       26.30      8.96 o 
  -4  13  10        3.52        6.57      8.01 o 
  -4  13   9       40.37       42.02     10.66 o 
   4  13  -8       19.83       31.12     11.47 o 
  -4  13   8       24.26       25.01     11.39 o 
   4  13  -7       91.80       90.06      8.83 o 
  -4  13   6       29.59       25.98      7.06 o 
   4  13  -5       25.67       30.94      7.04 o 
   4  13  -4      172.95      125.76      9.99 o 
   4  13  -3        8.17       15.28      7.54 o 
  -4  13   3       13.64        7.19     10.65 o 
   4  13  -2        8.84       11.90      8.11 o 
   4  13  -1       12.36       13.53      5.72 o 
   4  13   0        0.79        0.65      7.50 o 
  -4  13  -1       26.62       40.16     17.85 o 
   4  13   2        1.13       -0.59     12.05 o 
   4  13   3       30.19       19.37     13.20 o 
   4  13   4        0.90        5.14      6.27 o 
   4  13   5      254.19      306.97     14.07 o 
   4  13   6       17.06        4.96      8.91 o 
   4  13   7        9.49       19.31      9.00 o 
   4  13   8        2.50       -2.34      8.40 o 
   4  13   9        9.59        5.19     11.00 o 
   4  13  10        5.30        6.75      8.27 o 
  -4  14  11        0.45        3.99      5.44 o 
  -4  14  11       12.79       22.12      7.99 o 
  -4  14  10        8.87       17.71      5.21 o 
  -4  14   9        8.17       17.76     10.00 o 
   4  14  -8       17.40       67.63     12.41 o 
  -4  14   8       22.04       39.51     10.86 o 
  -4  14   7       29.23       26.09      7.37 o 
  -4  14   6       62.36       48.59      7.30 o 
  -4  14   5       95.44       69.29      7.67 o 
   4  14  -4        2.03       -6.84      9.70 o 
  -4  14   4        6.67        4.01     10.65 o 
   4  14  -3       14.24       -0.60      9.62 o 
  -4  14   3       31.31       12.21      9.75 o 
   4  14  -2       23.35       13.11     12.72 o 
   4  14  -1       42.80       35.33      6.97 o 
   4  14   0       19.55       28.58      6.74 o 
   4  14   1       30.06       22.46      9.36 o 
   4  14   2       32.98       56.49     12.86 o 
   4  14   3       60.26       50.35     13.96 o 
   4  14   4       52.13       38.96      9.99 o 
   4  14   5       38.00       32.94     10.20 o 
   4  14   6        3.70        1.51      9.12 o 
   4  14   7       22.93       22.11      9.51 o 
   4  14   8        8.80        7.66      8.73 o 
   4  14   9        6.63        3.17     10.00 o 
   4  14  10        0.20       -4.03      6.35 o 
  -4  15  10       16.02       33.19      5.10 o 
  -4  15   9       52.33       64.56      6.76 o 
   4  15  -8       11.66       67.05     11.01 o 
  -4  15   8       22.10       23.73      7.27 o 
  -4  15   7       79.53       62.52      8.05 o 
   4  15  -6        3.35       13.64     11.80 o 
  -4  15   6        3.39       -1.55     10.98 o 
   4  15  -5       20.65       15.66      6.93 o 
   4  15  -4       71.42       55.76     10.76 o 
  -4  15   4       75.43       73.76     12.31 o 
   4  15  -3       18.24       17.86     10.75 o 
   4  15  -2       44.25       50.19     14.51 o 
   4  15  -1        0.01       -6.24      8.92 o 
   4  15   0       40.74       35.67      6.95 o 
   4  15   1      100.08      115.02      7.65 o 
   4  15   2       17.20       26.87     12.37 o 
   4  15   3       18.47       10.06     12.75 o 
   4  15   4        6.39       18.20     10.11 o 
   4  15   5       31.66       34.68     10.46 o 
   4  15   6       49.97       42.69      9.89 o 
   4  15   7       45.52       62.44     10.38 o 
   4  15   8       15.23       15.07      7.32 o 
   4  15   9       30.82       41.53      5.93 o 
  -4  16  10       16.40       35.97      5.83 o 
  -4  16   9      137.24      201.14     10.06 o 
  -4  16   8      214.96      243.24     12.06 o 
  -4  16   7      110.46      165.03      8.32 o 
  -4  16   6       16.13       13.69      6.25 o 
  -4  16   5       15.54       16.95      6.90 o 
   4  16  -4       30.12       25.65     10.91 o 
  -4  16   4       30.30       27.52     10.90 o 
   4  16  -3       29.13       39.44     11.43 o 
   4  16  -2       42.62       39.61     13.24 o 
   4  16  -1       31.79       23.04     10.58 o 
   4  16   0        9.68       15.72     10.36 o 
   4  16   1        0.04       -2.16      6.61 o 
   4  16   2       10.34        5.71      9.06 o 
   4  16   3       10.63        9.87      9.64 o 
   4  16   3       52.36       33.70     11.62 o 
   4  16   4        3.96        6.07      8.29 o 
   4  16   5        9.26       13.91      8.70 o 
   4  16   6        0.28        4.15      7.88 o 
   4  16   7        2.67       10.59      7.67 o 
   4  16   8       12.07       13.17      4.22 o 
  -4  17   9        5.33        9.13      6.47 o 
  -4  17   8       35.81       35.96      8.99 o 
  -4  17   7      138.06      162.60      7.61 o 
   4  17  -6        7.47       13.20      5.96 o 
   4  17  -5        6.59       13.18      5.93 o 
   4  17  -4        0.03        0.98      9.91 o 
   4  17  -3        0.15       -2.30      9.39 o 
   4  17  -2       12.75       10.91     14.23 o 
   4  17  -1        0.72       -3.62      9.27 o 
   4  17   0        1.15        3.75      9.55 o 
   4  17   1        0.05       -4.50      9.48 o 
   4  17   2        1.17        2.66     11.32 o 
   4  17   3        3.03        3.51      6.09 o 
   4  17   4       11.53       16.31      4.64 o 
   4  17   5        5.04        7.02      6.64 o 
   4  17   6        2.76        5.20      3.75 o 
   4  17   7        0.60        1.13      4.49 o 
  -4  18   7        0.79        0.91      8.42 o 
   4  18  -6        3.71       10.55      5.22 o 
  -4  18   5        0.69        1.57      5.72 o 
   4  18  -4        2.55        6.51      9.96 o 
   4  18  -3       13.31       16.39     10.32 o 
   4  18  -2        1.89       -7.58     12.90 o 
   4  18  -1        4.99       -6.21      9.42 o 
   4  18   0        0.78        4.57      8.01 o 
   4  18   1        0.01        5.27      8.45 o 
   4  18   2       46.44       50.63     11.36 o 
   4  18   3        1.59        6.41      8.29 o 
   4  18   4        0.82       -0.62      7.14 o 
   4  18   5        0.64        1.97      9.91 o 
   4  18   6        0.13       -2.99      5.57 o 
   4  19  -6        1.08       36.95      7.92 o 
   4  19  -5        0.32       -3.63     11.54 o 
   4  19  -4        0.97        6.43      8.93 o 
   4  19  -3        0.27        4.87      8.43 o 
   4  19  -2        8.74       13.20     11.58 o 
   4  19  -1        7.85        1.85      8.04 o 
   4  19   0        6.13        2.74      7.74 o 
   4  19   1        7.52        3.69      8.07 o 
   4  19   2        6.91       18.23     11.06 o 
   4  19   3        1.83       -1.03      7.23 o 
   4  19   4        3.83       -4.26      6.82 o 
   4  19   5       10.52       20.00      6.74 o 
   4  20  -5        5.29       49.25      8.11 o 
   4  20  -4        0.12       -6.13      7.30 o 
   4  20  -3        0.00        5.96      7.70 o 
   4  20  -2       12.03        5.13     10.50 o 
   4  20  -1        6.05        7.14      7.89 o 
   4  20   0        0.73        1.18     12.33 o 
   4  20   1        0.44       -4.01      7.32 o 
   4  20   2       14.81       19.96      8.84 o 
   4  20   3        0.91       -0.91      5.50 o 
   4  20   4        0.03       -4.64      4.64 o 
   4  21  -3        0.11       -5.41      5.41 o 
   4  21  -2       19.55       32.09      7.64 o 
   4  21  -1        1.32        3.78      5.74 o 
   4  21   0       12.09       17.84      6.06 o 
   4  21   1        3.14        2.24      5.13 o 
   5   0 -14       44.78       49.39      8.72 o 
   5   0 -12      253.87      263.88     14.35 o 
   5   0 -10       31.74       41.72     10.88 o 
  -5   0   6     1458.53     1383.17     28.59 o 
  -5   0   4     1324.30     1054.76     21.46 o 
  -5   0   2     1063.27      752.83     18.16 o 
  -5   0   0     2998.80     3460.78     31.47 o 
  -5   0  -2      564.64      555.20     19.50 o 
  -5   0  -4     1159.09     1230.87     30.00 o 
  -5   0  -6       40.24       27.22     15.70 o 
  -5   0  -8     1567.94     1500.45     21.96 o 
  -5   0 -10       65.96       61.42     14.64 o 
  -5   0 -12       17.94       38.32      9.38 o 
   5   1 -15       15.48       23.03      4.17 o 
   5  -1 -14        4.11       -4.73      7.58 o 
   5   1 -13       27.47       53.36      9.64 o 
   5  -1 -12      104.86      119.75      8.81 o 
   5  -1 -11      722.74      678.36     15.63 o 
  -5   1  10      156.56      135.98      7.71 o 
  -5  -1   9      252.37      281.13      9.20 o 
  -5   1   7     1171.00     1115.33     19.97 o 
  -5   1   6      234.74      227.73     10.86 o 
  -5   1   5      755.64      840.16     15.10 o 
  -5  -1   4      493.71      533.32     11.62 o 
  -5   1   3      533.92      414.05      9.64 o 
  -5   1   2      561.31      586.70     11.98 o 
  -5   1   1      919.98     1032.60     12.98 o 
  -5  -1   0       79.78      108.75      6.87 o 
  -5   1  -1       40.42       47.03      7.71 o 
  -5   1  -2     4414.56     4891.01     34.26 o 
  -5  -1  -3      402.97      467.82     14.23 o 
  -5  -1  -4       71.05       79.48     10.53 o 
  -5  -1  -5       27.87       32.31     11.70 o 
  -5  -1  -6        4.35        4.26     10.13 o 
  -5  -1  -7      488.26      462.69      9.50 o 
  -5  -1  -8       13.55       15.61      6.36 o 
  -5  -1  -9       41.48       34.16      7.58 o 
  -5  -1 -10        4.09        6.36      9.68 o 
  -5  -1 -11        4.19        5.76      6.88 o 
  -5  -1 -12       72.61       81.83      6.90 o 
  -5  -1 -13        6.50        1.95      4.34 o 
   5   2 -15        2.69        7.10      5.80 o 
   5  -2 -14       15.96       19.05      5.97 o 
   5   2 -13       50.46       66.41      9.21 o 
   5   2 -12      331.95      313.22     10.64 o 
   5  -2 -11      379.17      394.87     15.79 o 
   5   2 -11      420.77      408.34     19.12 o 
   5   2 -10       59.07       38.48      5.87 o 
  -5   2   9      197.98      199.19      8.45 o 
  -5  -2   8      231.41      234.94     20.53 o 
  -5  -2   7      746.15      648.85     16.04 o 
  -5   2   6      305.73      326.50     11.85 o 
  -5  -2   5      389.76      391.65     11.43 o 
  -5   2   4     1460.16     1526.68     17.17 o 
  -5  -2   3        0.07       -1.22      6.08 o 
  -5  -2   2     3393.50     3414.48     22.58 o 
  -5   2   1     2355.96     2367.34     18.25 o 
  -5   2   0      473.79      335.78      8.83 o 
  -5   2  -1      625.05      564.85     12.50 o 
  -5   2  -2     2489.32     2833.64     26.75 o 
  -5  -2  -3      226.79      302.35     12.35 o 
  -5  -2  -4      423.93      423.16     14.32 o 
  -5  -2  -5      255.98      279.36     15.33 o 
  -5   2  -6        9.30       12.05     10.44 o 
  -5  -2  -7      369.01      388.61     10.78 o 
  -5   2  -8      110.39       84.23      7.17 o 
  -5   2  -9       36.95       26.64      7.60 o 
  -5  -2 -10        2.93        2.95      9.38 o 
  -5   2 -11      118.69      120.88      8.38 o 
  -5  -2 -12        6.83       -1.38      5.78 o 
  -5   2 -13        1.67        3.41      6.29 o 
   5   3 -15        3.82        5.13      5.76 o 
   5  -3 -14        4.11        6.92      5.80 o 
   5   3 -13      126.80      162.63     15.22 o 
   5  -3 -12       47.01       44.34      7.41 o 
   5   3 -11        8.52        2.39      6.99 o 
   5   3 -10       65.69       89.92      7.37 o 
  -5   3   9       19.87       28.21      6.25 o 
  -5   3   8      150.29      132.52     13.38 o 
  -5   3   7      113.72       77.81      9.12 o 
  -5   3   6       74.52       56.95      8.16 o 
  -5  -3   5      598.53      624.35     12.90 o 
  -5   3   4     1825.20     2052.01     18.97 o 
  -5  -3   3     1374.48     1198.12     13.81 o 
  -5   3   2      929.38      992.63     13.70 o 
  -5   3   1       91.22       39.00      6.22 o 
  -5   3   0        0.95       20.24      7.13 o 
  -5   3  -1     3123.60     2828.58     24.14 o 
  -5  -3  -2       49.81       68.64      8.74 o 
  -5   3  -3      195.01      256.24     11.86 o 
  -5  -3  -4      151.17      149.40     11.32 o 
  -5   3  -5      192.60      204.99     13.36 o 
  -5   3  -6       57.07       50.86     11.20 o 
  -5   3  -7       95.35       87.78      9.12 o 
  -5   3  -8       54.86       58.79      7.79 o 
  -5   3  -9       49.01       34.50      7.39 o 
  -5   3 -10       17.70       10.24      8.69 o 
  -5   3 -11       12.08       12.56      9.40 o 
  -5   3 -12       11.75       10.51      5.61 o 
  -5   3 -13        6.83       11.88      6.08 o 
   5   4 -15        1.92        4.88      5.01 o 
   5   4 -14       50.12       72.08      6.36 o 
   5   4 -13       12.00       10.55      8.55 o 
   5   4 -12        5.30       11.90      6.77 o 
   5   4 -11        0.71       -0.93      6.79 o 
  -5   4  10        5.40        5.97      7.56 o 
  -5   4   9      101.90       77.18      7.60 o 
  -5   4   8      223.04      215.74     22.53 o 
  -5   4   7      312.99      280.97     18.38 o 
  -5  -4   6      633.16      718.05     14.52 o 
  -5   4   5       33.71       26.74      6.78 o 
  -5   4   4       17.79        8.60      5.78 o 
  -5  -4   3     1762.43     1979.77     16.68 o 
  -5   4   2       83.18       25.48      7.60 o 
  -5   4   1        8.57        5.37      6.64 o 
  -5   4   0      105.19       31.50      7.26 o 
  -5   4  -1      291.83      321.56     10.42 o 
  -5   4  -2      234.34      168.79     13.01 o 
  -5   4  -3     1553.07     1734.55     18.07 o 
  -5   4  -4      269.94      337.33     13.27 o 
  -5  -4  -5       80.46       78.84     11.58 o 
  -5   4  -6       20.67        8.66     15.35 o 
  -5  -4  -7       50.56       54.34      5.87 o 
  -5   4  -8       13.07       12.22      5.47 o 
  -5  -4  -9        5.40        4.85      6.96 o 
  -5   4 -10        6.98       21.36     13.11 o 
  -5   4 -11        2.38       -0.13      6.69 o 
  -5   4 -12        0.05       -1.39      5.26 o 
  -5   4 -13        2.14       13.82      5.67 o 
   5   5 -14       20.07       16.27      7.58 o 
   5   5 -13       12.26       24.55     12.45 o 
   5   5 -12       12.17        9.50      9.83 o 
   5   5 -11       19.32       17.78     14.34 o 
   5   5 -10      106.27      123.88      8.14 o 
  -5   5   9      112.80       84.08      8.23 o 
  -5   5   8      771.46      745.55     30.54 o 
  -5   5   7     1027.06      936.12     28.31 o 
  -5   5   6     1191.43     1198.47     29.91 o 
  -5   5   5     1249.76     1367.61     29.81 o 
  -5   5   4        1.78        4.41     10.71 o 
  -5   5   3     1455.34     1448.67     26.06 o 
  -5   5   2     1465.81     1677.94     28.46 o 
  -5   5   1       11.27       17.64      6.89 o 
  -5   5   0        5.39        6.58      6.84 o 
  -5   5  -1        1.42       -1.55      6.99 o 
  -5  -5  -2      151.39      179.32     13.61 o 
  -5   5  -2      382.03      401.65     22.54 o 
  -5   5  -3      210.29      216.51      8.98 o 
  -5  -5  -4       37.82       53.15      9.43 o 
  -5   5  -5      473.99      541.39     26.93 o 
  -5   5  -6       39.43       41.05     16.25 o 
  -5   5  -7        5.95       -1.91      6.98 o 
  -5  -5  -8       27.05       24.81      5.49 o 
  -5   5  -9        0.53       -1.29      6.34 o 
  -5  -5  -9       14.27       18.64     14.21 o 
  -5   5 -10       26.33       20.44     12.92 o 
  -5  -5 -11        8.01        5.75      5.23 o 
  -5   5 -12       17.36       18.64      8.23 o 
   5   6 -14        4.91       10.65      6.85 o 
   5   6 -13        2.78       -1.20     11.93 o 
   5   6 -12       59.03       45.09     10.24 o 
  -5   6  11       21.22       20.13      8.83 o 
   5   6 -10        3.06        9.57      7.01 o 
   5   6  -9       38.43       40.54      7.64 o 
  -5   6   8        8.74        4.73      8.98 o 
  -5   6   7      378.48      366.02     20.84 o 
  -5   6   6       95.53       99.99     14.00 o 
  -5   6   5      652.05      691.42     22.92 o 
  -5   6   4      360.72      500.96     18.66 o 
  -5   6   3      428.71      492.59     17.36 o 
  -5   6   2       39.65       37.34      8.02 o 
  -5   6   2       44.11       53.72     14.35 o 
  -5   6   1        7.78       10.13      6.34 o 
  -5   6   0      163.99      225.41      9.34 o 
  -5   6  -1       84.75       72.70      8.26 o 
  -5   6  -2      533.63      686.26     17.39 o 
  -5  -6  -3      531.02      717.87     13.03 o 
  -5   6  -4      213.82      249.26     12.39 o 
  -5   6  -5       85.39       69.10     19.38 o 
  -5   6  -6        8.68        3.88      6.96 o 
  -5  -6  -7       27.12       18.27      6.04 o 
  -5   6  -8       86.47       78.23      7.49 o 
   5   6   9        1.43        2.19      8.65 o 
  -5   6  -9        2.05       -4.79     13.46 o 
  -5   6 -10       20.88       26.90      7.22 o 
  -5   6 -11       56.19       41.67      9.96 o 
  -5   6 -12        3.07       -1.13      7.11 o 
   5   7 -14       23.35       28.26      6.20 o 
   5   7 -13        8.72       15.39     11.12 o 
   5   7 -12        1.08        4.97      9.65 o 
  -5   7  11       40.05       34.48      7.72 o 
   5   7 -11       59.22       48.78     14.52 o 
  -5   7  10       43.32       23.71      6.84 o 
   5   7  -9        0.94       -5.59      9.19 o 
   5   7  -8       82.42       94.87     11.89 o 
  -5   7   8      100.31       73.96      7.57 o 
  -5   7   7      111.91      134.09     16.55 o 
  -5   7   6       25.24       26.94     12.72 o 
  -5   7   5      338.34      357.78     18.26 o 
  -5   7   4        2.33       -2.00     10.40 o 
  -5   7   3      322.86      287.54     18.34 o 
  -5   7   2      642.58      682.76     21.61 o 
  -5   7   1       14.76       43.28      6.69 o 
  -5   7   0      102.68      137.03      8.16 o 
  -5   7  -1      104.11       78.25      8.14 o 
  -5   7  -2      415.49      459.35     16.26 o 
  -5   7  -3        3.04        0.79      8.90 o 
  -5   7  -4        2.03        5.61      9.07 o 
  -5   7  -5      217.70      222.94     27.17 o 
   5   7   6       60.15       48.21      7.84 o 
   5   7   7       26.11       20.73      9.21 o 
  -5   7  -8       25.93       28.89      5.81 o 
  -5   7  -9        5.68       11.10      5.52 o 
  -5   7 -10       63.19       77.83      8.55 o 
  -5   7 -11        6.29        0.06      8.74 o 
  -5   7 -12        8.86       12.76      6.40 o 
  -5   8  14       15.70       28.64      5.65 o 
   5   8 -13        3.34        4.17      6.13 o 
  -5   8  12        8.60       10.85      5.37 o 
  -5   8  11        0.05       -3.97      7.47 o 
   5   8 -11        9.01       20.20     13.21 o 
   5   8 -10       14.45        6.63      8.58 o 
  -5   8   9      228.19      213.63      9.81 o 
   5   8  -8       88.41      101.21     12.04 o 
  -5   8   8      104.54       95.41      8.35 o 
  -5   8   7       39.95       27.23      5.39 o 
  -5   8   6       21.69       38.34     12.62 o 
  -5   8   5       13.46       21.00     10.93 o 
  -5   8   4       61.16      113.55     13.16 o 
  -5   8   3       82.03       77.17     11.73 o 
  -5   8   2      325.80      419.35     19.31 o 
  -5   8   1       52.52       59.17     10.43 o 
  -5   8   0        0.57        4.60      5.89 o 
  -5   8  -1       98.20       96.98     12.25 o 
  -5   8  -2       72.14      103.41     13.79 o 
  -5   8  -3        3.05        5.98      9.22 o 
  -5   8  -4      130.38      173.74     12.86 o 
  -5   8  -5       17.95       17.90      6.26 o 
   5   8   6       94.66       85.90      6.84 o 
  -5   8  -7       81.64       94.82      8.56 o 
   5   8   8      317.21      271.01      9.58 o 
  -5   8  -9      302.88      326.71      7.90 o 
   5   8  10        7.28       14.94      7.93 o 
   5   8  11        6.01        1.93      4.91 o 
   5   9 -13        1.31       12.02      7.28 o 
   5   9 -12       26.66       30.55      5.26 o 
   5   9 -11       75.10       65.55     10.36 o 
  -5   9  11      105.17       92.00     11.57 o 
  -5   9  10        6.07        2.60      7.93 o 
   5   9  -9       11.52       19.42      8.88 o 
   5   9  -8        5.01       18.75     11.16 o 
   5   9  -8      120.18       90.40      8.97 o 
  -5   9   7        2.69        2.16      5.26 o 
  -5   9   6      110.48      108.61     15.19 o 
  -5   9   5       24.35       15.33     11.85 o 
  -5   9   4       97.22      115.67     13.65 o 
  -5   9   3      412.12      443.79     18.10 o 
  -5   9   2      571.47      711.33     23.52 o 
  -5   9   1        0.07       -1.73      9.21 o 
  -5   9   0       15.90        4.05      7.84 o 
  -5   9  -1       88.41       91.36     17.42 o 
  -5   9  -2      178.02      181.67     14.29 o 
  -5   9  -3       22.27       30.40     10.07 o 
  -5   9  -4       40.85       36.74      5.25 o 
  -5   9  -5      202.50      206.06      8.16 o 
  -5   9  -6       87.87       67.64      7.35 o 
   5   9   7       35.24       31.22      7.69 o 
   5   9   8       59.16       41.67      7.00 o 
   5   9   9        0.40       -1.03      8.74 o 
  -5   9  -9       36.73       31.71     13.41 o 
   5   9  10       30.71       49.28      7.81 o 
   5   9  11        7.54       12.36      4.48 o 
  -5  10  12       52.24       66.26      5.28 o 
   5  10 -11       53.68       49.05      9.14 o 
  -5  10  11       75.72       73.49     11.27 o 
   5  10 -10       54.24       47.11      7.50 o 
   5  10  -9       14.15       27.48     13.14 o 
   5  10  -8      115.98       99.38     12.59 o 
  -5  10   8      163.24      181.35     13.94 o 
  -5  10   7        1.88        7.31      5.78 o 
   5  10  -6      139.02      111.96      5.76 o 
  -5  10   5       77.10       85.96     13.34 o 
  -5  10   4      182.04      175.07     14.25 o 
  -5  10   3        0.10      -10.53     10.53 o 
  -5  10   2      159.63      267.09     18.24 o 
  -5  10   1       69.09       61.10     17.34 o 
  -5  10   0      432.43      312.07     22.95 o 
  -5  10  -1      114.15      123.60     18.23 o 
  -5  10  -2      630.88      521.82     28.62 o 
   5  10   3       51.30       38.45      7.32 o 
   5  10   4       49.07       50.84      5.70 o 
  -5  10  -5      284.71      266.11     12.36 o 
   5  10   6        1.49       -5.28      8.78 o 
   5  10   7       58.56       54.04     11.31 o 
   5  10   8       13.34       15.20      6.72 o 
   5  10   9        0.56       -2.31      8.76 o 
  -5  10  -9        5.24       15.68     12.20 o 
   5  10  10        3.39        6.67     11.19 o 
   5  10  11       39.44       42.61      5.65 o 
  -5  11  13       15.65       32.84      6.83 o 
  -5  11  12       16.58       11.94      5.67 o 
  -5  11  11        1.88        5.62     10.27 o 
  -5  11  10       24.73       31.42      9.28 o 
  -5  11   9       27.66       15.71     12.09 o 
   5  11  -8       39.86       45.67     12.00 o 
   5  11  -7       36.56       32.29      6.60 o 
  -5  11   6       11.24        8.60      5.10 o 
  -5  11   5       71.13       66.01      5.84 o 
   5  11  -4      371.07      329.94      8.71 o 
  -5  11   3        5.10       15.01     15.11 o 
  -5  11   2      315.64      270.20     27.33 o 
  -5  11   1      183.21      189.82     21.17 o 
  -5  11   0       25.49       39.41     16.01 o 
  -5  11  -1       85.63      131.65     19.00 o 
  -5  11  -2      143.88      164.97     24.03 o 
  -5  11  -3      314.17      279.13     10.92 o 
   5  11   4       17.82        6.12      8.30 o 
   5  11   5      118.79       95.25     11.48 o 
   5  11   6       72.56       72.14     10.48 o 
   5  11   7      272.81      256.54     13.42 o 
   5  11   8       40.26       50.33      9.61 o 
   5  11   9       21.50       30.55      9.10 o 
   5  11  10       37.90       39.92     10.15 o 
  -5  12  12       19.60       19.06      5.26 o 
  -5  12  11        5.06        8.88      9.03 o 
  -5  12  10        9.03        9.25      8.52 o 
  -5  12   9        6.59       -0.91     12.13 o 
   5  12  -8        0.94       30.93     12.34 o 
  -5  12   8       23.82       13.57     11.65 o 
  -5  12   7       18.23       17.71      5.86 o 
   5  12  -6      149.41      167.18      7.07 o 
   5  12  -5       52.98       57.50      5.85 o 
   5  12  -4      108.52       73.86      6.88 o 
   5  12  -3       21.06       14.75      6.06 o 
   5  12  -2       51.66       29.87      9.21 o 
   5  12  -2       72.41       62.76     11.19 o 
   5  12  -1       51.96       52.75      6.43 o 
  -5  12   0       85.78       63.46     16.11 o 
  -5  12  -1        0.65        0.10      7.64 o 
   5  12   2       36.43       65.93     10.93 o 
   5  12   3       23.60       17.64      8.54 o 
   5  12   4        2.16       -2.91      9.03 o 
   5  12   5       10.51        2.28     14.16 o 
   5  12   6        0.40       10.82      9.22 o 
   5  12   7       88.59       95.39     11.44 o 
   5  12   8       21.78       11.79      8.98 o 
   5  12   9       16.29       31.87      8.66 o 
   5  12  10        3.07        6.81      8.39 o 
  -5  13  12        1.80        6.00      4.93 o 
  -5  13  11        9.20       29.36      8.61 o 
  -5  13  10        0.28        2.93     10.81 o 
  -5  13   9       24.27       30.55     10.30 o 
   5  13  -8       19.25       33.19     11.30 o 
  -5  13   8       20.88       15.16     10.40 o 
   5  13  -7      135.52      108.70      7.39 o 
   5  13  -6       36.71       22.86      5.55 o 
  -5  13   5      267.51      240.51      7.80 o 
   5  13  -4       21.86       12.89      6.78 o 
   5  13  -3      245.33      248.78      8.41 o 
   5  13  -2        1.98       -8.62      8.62 o 
   5  13  -1        0.40       -1.99      6.01 o 
  -5  13   0        4.99       -1.10      8.24 o 
   5  13   1        1.57        5.14      7.80 o 
   5  13   2       29.53       38.60     13.01 o 
   5  13   3       34.94       30.85     10.83 o 
   5  13   4       75.46       62.58     10.99 o 
   5  13   5        6.42        2.99     13.90 o 
   5  13   6      137.95      129.68     11.47 o 
   5  13   7       10.54       22.20     10.51 o 
   5  13   8        0.77        5.53      9.00 o 
   5  13   9        7.72        0.59      6.96 o 
   5  13  10        5.18       15.45      6.78 o 
  -5  14  11        5.47        5.10      5.25 o 
  -5  14  11        9.57       14.65      7.51 o 
  -5  14  10        2.33        5.76      5.37 o 
  -5  14   9       21.24       41.94     10.26 o 
   5  14  -8        9.47       47.39     11.76 o 
  -5  14   8       13.57        6.12     11.49 o 
  -5  14   7       86.11       59.77      7.95 o 
  -5  14   6        0.96       -6.59      6.76 o 
   5  14  -5       92.64       59.56      6.26 o 
   5  14  -4        0.63       -3.03      6.25 o 
  -5  14   4        7.50       -2.91     11.38 o 
   5  14  -3       32.11       32.11      7.21 o 
   5  14  -2       29.52       23.24      9.42 o 
   5  14  -2       38.72       35.23     13.77 o 
   5  14  -1       13.62        6.75      6.90 o 
   5  14   0       97.21      102.42      7.38 o 
   5  14   1      113.36      122.11      7.62 o 
   5  14   2       13.39       16.13     11.36 o 
   5  14   3      105.72      121.73     14.23 o 
   5  14   4       71.93       73.04     11.15 o 
   5  14   5       34.86       47.34     11.68 o 
   5  14   6       25.42       20.46     10.23 o 
   5  14   7       73.65       89.18     11.11 o 
   5  14   8        1.76        5.93      7.64 o 
   5  14   9        1.03        3.75      5.92 o 
  -5  15  10        8.01       18.28      4.79 o 
  -5  15   9       63.71       91.46      6.77 o 
   5  15  -8      138.81      187.24     12.26 o 
  -5  15   8      171.91      242.03     12.66 o 
  -5  15   7       82.88       88.24      8.02 o 
  -5  15   6       11.93        5.55      6.54 o 
   5  15  -5       31.66       17.94      7.09 o 
   5  15  -4       31.02       28.95     10.91 o 
  -5  15   4       32.38       27.32     11.24 o 
   5  15  -3        0.79        3.88      6.38 o 
   5  15  -2       30.03       27.13      9.33 o 
   5  15  -1      142.61      154.62      8.68 o 
   5  15   0       66.11       58.05      7.46 o 
   5  15   1        0.19        1.46      6.38 o 
   5  15   2      194.29      237.38     10.40 o 
   5  15   3       10.25        2.04     11.74 o 
   5  15   4        1.04       -2.45      8.96 o 
   5  15   5       33.48       23.32     10.26 o 
   5  15   6       10.89       23.89      8.54 o 
   5  15   7       11.33       22.47      8.73 o 
   5  15   8        1.18        2.51      6.43 o 
   5  15   9        6.40        2.44      4.29 o 
  -5  16  10       16.96       14.02      5.00 o 
  -5  16   9       25.49       40.49      8.51 o 
  -5  16   8        3.47       21.08      9.71 o 
  -5  16   7       47.71       71.58      7.43 o 
   5  16  -6       14.71       15.32      6.01 o 
  -5  16   5       16.70       28.80      6.87 o 
   5  16  -4       35.69       34.62     10.11 o 
  -5  16   4       44.00       49.78     10.86 o 
   5  16  -3        1.62        8.11      9.09 o 
   5  16  -2       10.78       -2.17     13.82 o 
   5  16  -1       32.83       33.37      6.62 o 
   5  16   0       61.10       54.67      7.27 o 
   5  16   1        5.59        5.32      6.49 o 
   5  16   2       62.16       67.12      9.60 o 
   5  16   3        8.61        9.77      6.04 o 
   5  16   3       12.62        4.47     10.54 o 
   5  16   4        4.51        1.97      5.52 o 
   5  16   5        8.53        6.04      6.36 o 
   5  16   6        6.71       14.10      5.24 o 
   5  16   7        4.90        1.11      6.60 o 
   5  16   8        5.62        2.89      3.40 o 
  -5  17   9        9.48       23.34      6.62 o 
  -5  17   8        9.01       16.39      8.31 o 
  -5  17   7       44.53       74.35      6.80 o 
  -5  17   6        0.10       -0.60      5.50 o 
  -5  17   5        6.24        5.62      7.90 o 
   5  17  -4        0.61        8.31      8.94 o 
   5  17  -3       38.01       37.97     10.21 o 
   5  17  -2        1.23       -8.09     12.26 o 
   5  17  -1        3.15        4.09      8.51 o 
   5  17   0        4.14        4.37      6.15 o 
   5  17   1        7.96        1.60      6.21 o 
   5  17   2        2.99        5.08      8.20 o 
   5  17   3        0.29        3.26      5.58 o 
   5  17   3        5.74       17.90      9.55 o 
   5  17   4        5.69       10.46      4.17 o 
   5  17   5       17.56       29.88      5.06 o 
   5  17   6        0.70        0.46      3.45 o 
   5  17   7        4.82        4.56      3.05 o 
  -5  18   7        2.02       -2.99     64.05 o 
  -5  18   6       43.65       34.11      5.20 o 
   5  18  -5        8.18       22.75     10.41 o 
   5  18  -4        0.05       -2.25      9.19 o 
   5  18  -3       15.85       12.92      8.67 o 
   5  18  -2       50.66       41.21     12.18 o 
   5  18  -1        3.38       -8.24      8.24 o 
   5  18   0        1.03        8.09      7.79 o 
   5  18   1       22.33       29.33      8.65 o 
   5  18   2        3.29        2.49     10.99 o 
   5  18   3        1.57        8.14      4.92 o 
   5  18   4        1.12        7.64      4.59 o 
   5  18   5       12.20       20.55      7.60 o 
   5  18   6       16.70       16.88      5.12 o 
   5  19  -6        4.53       55.12      7.50 o 
   5  19  -5       20.34        9.43      9.84 o 
   5  19  -4        4.22       11.70      8.35 o 
   5  19  -3        7.15       16.66      8.89 o 
   5  19  -2       12.25        8.13     11.66 o 
   5  19  -1        0.16       -1.49      7.61 o 
   5  19   0       11.54       19.52      7.58 o 
   5  19   1        1.15        6.48      7.67 o 
   5  19   2       21.48       36.80      9.47 o 
   5  19   3        4.80        5.45      6.73 o 
   5  19   4        4.26        2.31      5.56 o 
   5  20  -5       15.19       71.95      7.22 o 
   5  20  -4       10.77        8.68      6.61 o 
   5  20  -3        2.00        3.96      7.01 o 
   5  20  -2       21.20       28.40      9.94 o 
   5  20  -1        0.22        5.33      6.96 o 
   5  20   0        0.51        3.22     10.06 o 
   5  20   1        0.02       -2.23      6.08 o 
   5  20   2        1.52        5.56      7.82 o 
   5  20   3        2.28       -2.55      4.81 o 
   6   0 -14        4.69       11.94      8.86 o 
   6   0 -12       81.74       57.03     10.49 o 
   6   0 -10      299.53      348.00     13.04 o 
  -6   0   8      653.16      674.82     24.54 o 
  -6   0   6      763.33      871.56     23.97 o 
  -6   0   4      640.39      694.76     18.27 o 
  -6   0   2      463.13      503.59     18.38 o 
  -6   0   0     2711.66     3101.83     33.13 o 
  -6   0  -2      676.54      568.61     21.14 o 
  -6   0  -4      265.40      235.91     18.72 o 
  -6   0  -6        5.78       16.42     15.56 o 
  -6   0  -8      255.15      257.42     14.27 o 
  -6   0 -10      177.39      162.93     16.34 o 
  -6   0 -12        1.12       10.73      8.13 o 
   6  -1 -15       16.03       27.91      4.60 o 
   6   1 -14        0.59       13.83      9.08 o 
   6  -1 -13      112.20      114.18     10.00 o 
   6   1 -12        2.50       -0.46      7.21 o 
   6  -1 -11      179.89      193.44     11.60 o 
   6  -1 -10      117.84      112.93      9.06 o 
   6   1  -9      756.25      744.59     11.78 o 
  -6  -1   8       37.35       38.18     13.51 o 
  -6   1   8       38.46       46.39     17.87 o 
  -6  -1   7      438.64      428.38     13.81 o 
  -6   1   6      536.65      605.34     14.52 o 
  -6   1   5      889.69      880.15     15.59 o 
  -6  -1   4        0.00       -1.85      6.47 o 
  -6  -1   3      266.92      264.70      9.11 o 
  -6  -1   2     3687.27     3958.90     27.54 o 
  -6  -1   1      473.43      467.93     10.67 o 
  -6   1   0      133.00      145.43      7.96 o 
  -6   1  -1       35.79       18.91     12.02 o 
  -6  -1  -2     1747.51     1937.39     24.61 o 
  -6   1  -3       20.26       14.06      9.17 o 
  -6  -1  -4       14.47       20.28     10.35 o 
  -6  -1  -5      341.33      312.49     16.69 o 
  -6  -1  -6       53.85       65.11     11.59 o 
  -6   1  -7       62.43       47.88      6.97 o 
  -6  -1  -8        0.15        1.37      7.33 o 
  -6   1  -9       38.66       35.73      7.89 o 
  -6   1 -10       45.66       65.49     13.85 o 
  -6  -1 -11        0.00       -4.68      6.80 o 
  -6  -1 -12       18.67       23.16      5.43 o 
   6   2 -15       42.24       54.82      6.63 o 
   6   2 -14       41.87       73.22      6.64 o 
   6   2 -13       18.84       26.09      8.95 o 
   6  -2 -12       42.44       40.84      7.71 o 
   6  -2 -11      111.74       83.53     11.27 o 
   6   2 -11      129.28      100.99     14.82 o 
   6  -2 -10       99.91      109.38      6.97 o 
   6  -2  -9      155.92      142.57      7.43 o 
  -6   2   8        7.37        4.15     12.67 o 
  -6  -2   8       26.14       36.26     16.53 o 
  -6  -2   7     1217.08     1270.15     20.83 o 
  -6  -2   6       60.51       45.65      8.32 o 
  -6   2   5      276.15      322.98     10.97 o 
  -6   2   4       49.06       57.07      7.40 o 
  -6   2   3      183.18      178.07      8.13 o 
  -6   2   2     3588.74     4089.91     27.20 o 
  -6   2   1      117.75      119.31      7.76 o 
  -6   2   0     5165.60     5357.31     44.66 o 
  -6   2  -1     1555.65     1686.87     20.62 o 
  -6   2  -2       56.87       60.83      9.38 o 
  -6   2  -3     1479.25     1535.55     23.88 o 
  -6   2  -4      771.50      927.32     20.73 o 
  -6   2  -5       65.51       87.95     12.62 o 
  -6   2  -6       67.36       54.93     11.61 o 
  -6   2  -7      136.24      140.95      7.65 o 
  -6   2  -8       21.02       12.98      7.35 o 
  -6   2  -9      319.97      263.40     10.66 o 
  -6   2 -10       16.77       20.99     13.28 o 
  -6  -2 -11       42.21       34.02      7.03 o 
  -6   2 -12       14.89       17.01      5.23 o 
   6   3 -15       17.56       23.97      6.00 o 
   6   3 -14        8.76       14.88      6.89 o 
   6   3 -13       15.04       29.46     13.20 o 
   6  -3 -12       43.15       39.75      7.05 o 
   6  -3 -11       19.06       13.63      5.38 o 
   6   3 -10       11.36        9.81      6.04 o 
   6  -3  -9       14.63       -3.83      6.46 o 
  -6   3   8       78.24       53.81     18.74 o 
  -6   3   7      335.37      246.85     11.50 o 
  -6  -3   6      257.25      304.34     11.18 o 
  -6   3   5      142.55      100.27      8.38 o 
  -6   3   4       96.41      109.83      7.65 o 
  -6   3   3      987.05     1250.56     15.56 o 
  -6   3   2       30.40       44.92      8.87 o 
  -6   3   1      961.14      842.62     13.08 o 
  -6   3   0       35.97       11.06      7.05 o 
  -6   3  -1      420.01      471.28     12.61 o 
  -6   3  -2     1705.24     1822.13     23.96 o 
  -6   3  -3     2374.89     2489.46     29.58 o 
  -6  -3  -4        1.46       -5.32      9.68 o 
  -6   3  -5      181.04      161.70     13.64 o 
  -6   3  -6        3.06       23.57     11.06 o 
  -6   3  -7      525.39      475.66     13.79 o 
  -6   3  -8      130.45      117.20      8.58 o 
  -6   3  -9       35.52       49.27      7.87 o 
  -6   3 -10        7.48       -1.70     10.56 o 
  -6   3 -11        3.91        4.50      6.20 o 
  -6   3 -12        8.53        9.39      4.78 o 
   6   4 -14       31.69       35.07      9.53 o 
   6   4 -13       64.99       60.76     13.90 o 
   6   4 -12        6.89        5.46      6.47 o 
   6   4 -11       37.37       42.11      7.37 o 
  -6   4  11       60.34       49.08     12.23 o 
  -6   4  10       20.71       19.59      8.04 o 
  -6   4   9       83.11       70.80      7.98 o 
  -6   4   8      140.25      130.50     19.69 o 
  -6   4   7       57.23       44.30     13.59 o 
  -6   4   6       26.71       42.98     12.34 o 
  -6   4   5       50.42       44.63      7.07 o 
  -6  -4   4       77.71       38.76      6.76 o 
  -6   4   3     1006.85     1136.04     14.41 o 
  -6   4   2      156.89      147.92      9.47 o 
  -6   4   1      107.09      103.16      8.71 o 
  -6   4   0       17.17        9.76      7.75 o 
  -6   4  -1        1.39       -4.17      7.77 o 
  -6   4  -2       18.80       22.93      9.07 o 
  -6   4  -3      166.37      154.91      8.76 o 
  -6   4  -4       51.80       53.38      9.60 o 
  -6   4  -5      396.37      465.12     18.63 o 
  -6   4  -6        9.97        1.65      6.06 o 
  -6  -4  -7       61.53       49.20      6.23 o 
  -6   4  -8        0.02        2.58      7.23 o 
  -6   4  -9       64.57       64.59     11.31 o 
  -6   4 -10       15.31       14.84      9.01 o 
  -6   4 -11        4.35        1.79      5.93 o 
  -6   4 -12        5.76        7.92      7.34 o 
   6   5 -14       34.27       40.78      8.76 o 
   6   5 -13       26.22       12.76     12.26 o 
   6   5 -12       30.24       44.36     10.63 o 
   6   5 -11       49.05       67.60     14.90 o 
   6   5 -10       34.80       29.18      8.59 o 
   6   5  -9        9.34        4.37      7.99 o 
  -6   5   8       22.38       20.04      9.42 o 
  -6   5   7       60.51       54.35     14.53 o 
  -6   5   6        3.70       14.84     12.00 o 
  -6   5   5      180.12      174.41     15.61 o 
  -6   5   4       79.65       57.08     11.64 o 
  -6   5   3       87.64       90.00     11.86 o 
  -6   5   2      508.43      542.14     14.03 o 
  -6   5   1      162.44      151.62      9.04 o 
  -6   5   0       12.42       19.63      7.49 o 
  -6   5  -1        1.27        0.05      7.85 o 
  -6   5  -2      185.22      175.00     13.73 o 
  -6   5  -3        6.95       17.57      7.23 o 
  -6   5  -4      298.13      343.24     14.48 o 
  -6   5  -5      119.49       72.04     19.70 o 
  -6   5  -6       29.25       32.59      5.89 o 
  -6   5  -7      109.37       84.57      8.91 o 
  -6   5  -8      167.03      184.48      8.69 o 
  -6   5  -9        0.55       -1.43      7.55 o 
  -6   5 -10       67.33       52.98     14.11 o 
  -6   5 -11       34.53       21.18      9.58 o 
  -6   5 -12        3.12        6.73      6.55 o 
   6   6 -14       15.02       27.14      5.57 o 
   6   6 -13        5.28        7.87     11.92 o 
   6   6 -12        4.32        6.86      9.34 o 
   6   6 -11       39.22       30.55      6.47 o 
   6   6 -10      103.52      111.69      8.68 o 
   6   6  -9       11.49        3.51      9.12 o 
   6   6  -8        0.64        3.20      8.84 o 
  -6   6   8       14.63       13.56      9.32 o 
  -6   6   7      211.88      197.38     17.77 o 
  -6   6   6       33.57       24.81     12.09 o 
  -6   6   5      282.05      334.56     18.67 o 
  -6   6   4       24.20       29.75     11.06 o 
  -6   6   3      325.79      362.23     17.00 o 
  -6   6   2      420.88      538.38     14.09 o 
  -6   6   1      105.39      129.34      8.78 o 
  -6   6   0      347.15      270.65     10.77 o 
  -6   6  -1      225.07      247.89     10.94 o 
  -6   6  -2       59.71       83.89     12.64 o 
  -6   6  -3      205.98      215.77      9.82 o 
  -6   6  -4        2.22       -1.78     14.24 o 
  -6   6  -5       65.72       74.05     18.39 o 
  -6   6  -6        7.88       10.46      4.85 o 
  -6   6  -7       33.54       21.86      7.44 o 
   6   6   8       29.25       26.59      6.01 o 
  -6   6  -9        3.77        2.74      5.78 o 
  -6   6 -10       18.21       13.23     12.79 o 
  -6   6 -11        0.09       11.73      8.89 o 
  -6   6 -12       10.89       21.48      6.09 o 
   6   7 -14        3.87        3.31      8.19 o 
   6   7 -13        2.00       -7.40     10.53 o 
   6   7 -12        5.97        8.34      9.55 o 
   6   7 -11        9.60       18.84      8.73 o 
   6   7 -10      263.18      256.66     10.30 o 
   6   7  -9       15.32        6.88      8.46 o 
   6   7  -8      115.75      100.39      7.97 o 
  -6   7   8      124.60      103.69     10.65 o 
  -6   7   7       78.81      118.70      5.99 o 
  -6   7   6        0.44       -5.00     11.13 o 
  -6   7   5       75.69       84.96     12.42 o 
  -6   7   4       39.15       40.53     11.71 o 
  -6   7   3      753.22      784.28     22.35 o 
  -6   7   2      225.06      213.00     17.96 o 
  -6   7   1       14.68       36.01      6.74 o 
  -6   7   0      113.53       93.40      8.36 o 
  -6   7  -1      648.86      676.81     15.53 o 
  -6   7  -2      166.22      145.16     15.43 o 
  -6   7  -3      100.31       69.40     10.40 o 
  -6   7  -4      162.31      144.97     18.03 o 
  -6   7  -5      132.13      152.18      7.63 o 
  -6   7  -6        8.44        8.94      6.20 o 
  -6   7  -7      253.30      276.88      8.95 o 
  -6   7  -8       28.33       14.99      5.75 o 
  -6   7  -9       58.16       55.60      7.36 o 
   6   7  10        1.03       -2.73      7.99 o 
  -6   7 -11       64.31       67.24      8.64 o 
   6   8 -13        0.14       -5.88     10.20 o 
  -6   8  12        2.03       10.06      5.48 o 
  -6   8  11       26.58       38.31      8.54 o 
   6   8 -10       12.50       11.85      8.89 o 
  -6   8   9       47.02       37.23      8.52 o 
   6   8  -8       62.98       58.55      7.54 o 
  -6   8   8       93.96       98.29     10.78 o 
   6   8  -7      162.01      157.19      6.67 o 
  -6   8   6        7.30       15.15     12.06 o 
  -6   8   5       62.96       46.30     12.04 o 
  -6   8   4        3.16       -0.67     10.96 o 
  -6   8   3      111.01       95.13     12.70 o 
  -6   8   2       59.15       98.92     17.09 o 
  -6   8   1        8.20        5.40     10.17 o 
  -6   8   0        2.88       -2.55      6.80 o 
  -6   8  -1      261.75      321.04     17.98 o 
  -6   8  -2       86.92       79.72     14.51 o 
  -6   8  -3      837.40      796.74     20.07 o 
  -6   8  -4      268.41      280.17     10.63 o 
  -6   8  -5      210.61      244.10      8.82 o 
   6   8   6        0.77       -1.63      6.43 o 
  -6   8  -7       54.27       50.19      8.55 o 
  -6   8  -8        0.08       11.03      6.86 o 
  -6   8  -9      191.36      167.51      8.46 o 
  -6   8 -10       20.73       31.01      7.88 o 
  -6   8 -11       38.65       41.74      7.49 o 
   6   9 -13       22.47       34.20      5.94 o 
   6   9 -12       11.99       16.00      5.22 o 
   6   9 -11       47.77       41.16      9.92 o 
  -6   9  11       52.92       44.83     11.35 o 
   6   9 -10        7.39       11.64      7.11 o 
   6   9  -9      124.22      127.64      9.71 o 
   6   9  -8       16.98        9.79      7.30 o 
  -6   9   8       17.58        8.12      8.27 o 
  -6   9   7       44.79       38.78      5.58 o 
   6   9  -6       38.08       31.08      4.24 o 
  -6   9   5       47.74       40.72     12.65 o 
  -6   9   4       18.63        7.99     11.36 o 
  -6   9   3        0.13        5.99     11.20 o 
  -6   9   2       96.50      100.27     16.50 o 
  -6   9   1        6.25       10.06     10.25 o 
  -6   9   0       19.20        9.22      9.13 o 
  -6   9  -1       17.49        3.18     14.95 o 
  -6   9  -2       64.51       43.19     14.39 o 
  -6   9  -3      197.84      251.44     14.28 o 
  -6   9  -4      110.58      127.02      7.10 o 
   6   9   5      153.18      179.06      8.51 o 
  -6   9  -6        0.02        5.27      6.59 o 
  -6   9  -7       12.21        7.13      9.78 o 
  -6   9  -8       24.85       22.67      7.09 o 
  -6   9  -9       10.36       15.80      6.51 o 
   6   9  10      100.60      125.96      7.84 o 
  -6  10  12        9.65       19.81      4.92 o 
  -6  10  11       76.15       64.64      6.27 o 
  -6  10  10       65.78       84.97      7.49 o 
   6  10  -9       29.69       20.18      9.13 o 
   6  10  -8        1.33        2.33      5.53 o 
  -6  10   8        2.85        8.19     11.82 o 
   6  10  -7       23.59       19.67      6.20 o 
   6  10  -6        0.97        7.73      4.79 o 
  -6  10   5       12.00        8.86      4.11 o 
  -6  10   4        0.15        2.70     11.44 o 
  -6  10   3       12.10       -8.94     10.72 o 
  -6  10   2      567.24      548.82     22.82 o 
  -6  10   1       19.61        4.50     10.52 o 
  -6  10   0       24.31       25.37     16.39 o 
  -6  10  -1       34.57       11.19     16.50 o 
  -6  10  -2       85.14       70.01     20.81 o 
   6  10   3      156.52      150.35      9.88 o 
   6  10   4      344.42      330.06     13.46 o 
   6  10   5       98.23       94.34     11.21 o 
   6  10   6        6.96        2.33      6.50 o 
  -6  10  -7       93.52      108.57      9.04 o 
  -6  10  -8        7.55       11.85      6.50 o 
  -6  10  -9        0.62        3.79      5.83 o 
   6  10  10       12.42       13.89      8.85 o 
  -6  11  13        5.27        0.41      4.40 o 
  -6  11  12        0.17        8.59      5.39 o 
   6  11 -11        3.66        6.78      7.30 o 
  -6  11  11        3.66        3.89      9.99 o 
   6  11 -10       53.25       42.36      6.87 o 
   6  11  -9      144.35      154.97      9.45 o 
   6  11  -8       27.76       31.25      7.51 o 
  -6  11   8       43.82       38.10     11.49 o 
  -6  11   7      101.38       96.02      6.87 o 
  -6  11   6        1.07        0.66      5.22 o 
  -6  11   5      268.75      209.54      7.37 o 
  -6  11   4       11.97       12.91      5.06 o 
   6  11  -3       23.01       11.20      6.16 o 
   6  11  -2      131.17      143.43     12.42 o 
   6  11  -1       43.37       54.79      8.42 o 
  -6  11   0       62.99       27.98     15.89 o 
  -6  11  -1       14.74       25.93      8.03 o 
  -6  11  -2      166.12      180.08     12.68 o 
  -6  11  -3       34.28       14.49      8.89 o 
   6  11   4      285.73      226.37     13.12 o 
   6  11   5      179.56      197.50     13.81 o 
   6  11   6        0.53       -2.78      9.49 o 
   6  11   7       18.28        8.00     14.09 o 
   6  11   8        6.90       11.82      9.46 o 
   6  11   9        0.96       -4.14      7.68 o 
   6  11  10       25.93       25.11      8.08 o 
  -6  12  12       21.65       18.09      5.01 o 
  -6  12  11       10.55       18.53      9.64 o 
  -6  12  10       34.13       37.76      8.99 o 
  -6  12   9        5.45        6.06      9.12 o 
   6  12  -8        0.27       23.20     10.85 o 
  -6  12   8        3.32       -8.65     13.46 o 
  -6  12   7       16.13        2.66      6.45 o 
  -6  12   6        7.21       13.31      5.23 o 
  -6  12   5       21.25       28.02      5.90 o 
   6  12  -4       84.69       82.31      7.23 o 
   6  12  -3        0.01        8.36      5.96 o 
  -6  12   2       44.68       43.03      8.41 o 
   6  12  -1        9.79       -0.74      4.67 o 
   6  12   0        2.82       -0.27      5.24 o 
  -6  12  -1        7.12        5.77      7.66 o 
   6  12   2        9.74       21.23     11.87 o 
   6  12   3      450.39      414.45     15.61 o 
   6  12   4      173.73      167.67     12.77 o 
   6  12   5       27.86       18.90     12.02 o 
   6  12   6       25.20       30.12     10.65 o 
   6  12   7       21.10       25.04     11.59 o 
   6  12   8        1.19        9.19      8.48 o 
   6  12   9        4.05       -1.83      6.78 o 
   6  12  10        0.78        2.41      4.59 o 
  -6  13  11        0.01        9.97      8.26 o 
  -6  13  10       16.48       32.40      8.31 o 
  -6  13   9       25.10        4.47     11.28 o 
   6  13  -8        3.28       38.33     11.06 o 
  -6  13   8       10.84        7.56     10.75 o 
   6  13  -7        5.63        4.00      6.19 o 
   6  13  -6        0.97        4.24      5.10 o 
  -6  13   5      156.63      139.47      6.98 o 
   6  13  -4        0.68        1.68      6.54 o 
   6  13  -3       52.10       49.46      7.24 o 
   6  13  -2       49.98       68.59      9.40 o 
   6  13  -1        4.01        5.12      6.56 o 
   6  13   0       81.85       87.64      5.63 o 
   6  13   1       14.30       20.88      8.69 o 
   6  13   2      116.48      127.10     12.60 o 
   6  13   3        1.09        8.95      9.60 o 
   6  13   4        5.36        4.91     10.02 o 
   6  13   5       52.79       43.98     10.83 o 
   6  13   6       13.97       16.47      9.45 o 
   6  13   7       12.22       15.26      9.85 o 
   6  13   8        1.68        5.77      7.56 o 
   6  13   9        5.72       16.02      6.06 o 
  -6  14  11       10.63       12.51      4.99 o 
  -6  14  11       11.14       15.40      7.56 o 
  -6  14  10        3.29        4.61      7.28 o 
  -6  14   9       17.43       23.37     10.02 o 
   6  14  -8        5.11       45.65     10.67 o 
  -6  14   8        5.90        5.89     10.72 o 
  -6  14   7        6.97        5.83      5.78 o 
   6  14  -6        0.28        1.90      5.12 o 
  -6  14   5       37.04       42.50      6.30 o 
   6  14  -4        9.69       10.40      6.83 o 
  -6  14   4       37.87       17.61     11.34 o 
   6  14  -3      100.47       85.63      8.00 o 
   6  14  -2       23.14       22.50      9.45 o 
   6  14  -1       62.52       60.90      7.33 o 
   6  14   0        5.46        1.84      5.32 o 
   6  14   1       15.12       15.96      6.60 o 
   6  14   2       15.93       20.93     11.88 o 
   6  14   3        4.62        8.95      8.90 o 
   6  14   4       19.08       19.78      9.67 o 
   6  14   5       46.35       49.38     10.76 o 
   6  14   6        0.00       -0.03      8.53 o 
   6  14   7       42.30       52.87      8.70 o 
   6  14   8        1.42        3.45      6.67 o 
   6  14   9        0.27        4.60      4.60 o 
  -6  15  10       11.80        6.41      8.35 o 
  -6  15   9       28.16       45.66      9.41 o 
  -6  15   8        5.67       13.10     10.19 o 
  -6  15   7       28.37       32.55      7.32 o 
   6  15  -6        4.42        0.44      5.02 o 
   6  15  -5       10.50        2.31      6.05 o 
  -6  15   4       30.43       26.95      5.14 o 
   6  15  -3       23.13       23.48      6.61 o 
   6  15  -2      284.63      311.75     11.94 o 
   6  15  -1        2.49        0.41      6.58 o 
   6  15   0        5.15        5.33      6.42 o 
   6  15   1       25.72       15.58      5.35 o 
   6  15   2        3.34       -4.85      8.46 o 
   6  15   3       30.87       36.77      9.66 o 
   6  15   3       34.04       36.56     11.75 o 
   6  15   4        0.37       11.04      8.92 o 
   6  15   5       11.19        7.99      7.85 o 
   6  15   6       17.03       22.76      7.95 o 
   6  15   7        3.23        6.86      7.48 o 
   6  15   8        0.38        1.05      3.60 o 
  -6  16  10        7.20        9.47      5.35 o 
  -6  16   9       15.86       26.85      8.39 o 
  -6  16   8       58.55       75.89     10.02 o 
  -6  16   7       23.00       30.39      6.74 o 
  -6  16   6        6.46        9.48      5.99 o 
  -6  16   5        1.42       -2.99      8.14 o 
   6  16  -4       54.72       52.61      6.91 o 
   6  16  -3       77.17       55.92      7.20 o 
   6  16  -2       57.75       56.40      9.35 o 
   6  16  -1       11.78       10.20      6.71 o 
   6  16   0       24.43       17.06      6.35 o 
   6  16   1        7.67        5.98      6.26 o 
   6  16   2       20.16       15.73      6.65 o 
   6  16   3        7.66        5.01      4.67 o 
   6  16   4       14.10       10.62      4.67 o 
   6  16   5       19.82       24.10      6.46 o 
   6  16   6        1.19        0.66      4.63 o 
   6  16   7        0.93        2.38      4.26 o 
  -6  17   8       12.13       14.52      8.02 o 
  -6  17   7       12.35       46.94      6.41 o 
  -6  17   6        3.81       -0.15      5.31 o 
  -6  17   5        2.84        7.98      7.83 o 
   6  17  -4        9.24       19.03      9.13 o 
   6  17  -3       25.73       26.30      9.82 o 
   6  17  -2        5.15        8.23      8.58 o 
   6  17  -1       17.24       16.87      6.35 o 
   6  17   0       44.76       53.81      6.53 o 
   6  17   1        3.98        8.54      5.88 o 
   6  17   2        0.79        3.95      7.68 o 
   6  17   3       13.92       11.69      4.27 o 
   6  17   4       26.02       22.96      4.23 o 
   6  17   5       16.64       20.06      4.55 o 
   6  17   6        1.66       -1.26      2.96 o 
  -6  18   7        4.33       16.18      5.53 o 
  -6  18   6        0.01       -0.04      4.26 o 
   6  18  -5        1.07       -7.19     11.86 o 
   6  18  -4        5.79        7.41      8.47 o 
   6  18  -3       16.87       23.65      9.35 o 
   6  18  -2        3.85        3.72     10.72 o 
   6  18  -1        3.75       -1.21      8.51 o 
   6  18   0        7.53       17.80      8.28 o 
   6  18   1       23.35       26.11      5.40 o 
   6  18   2       10.75       11.80      7.12 o 
   6  18   3       10.10       10.67      4.71 o 
   6  18   4       31.95       28.92      4.36 o 
   6  18   5        4.79        6.66      5.81 o 
   6  19  -5        3.79        3.03      7.55 o 
   6  19  -4        9.92        6.29      7.42 o 
   6  19  -3        0.69        3.30      7.45 o 
   6  19  -2       29.84       46.86     10.86 o 
   6  19  -1        3.50       -2.27      7.60 o 
   6  19   0        5.96        4.14      7.24 o 
   6  19   1        0.08       -5.62      6.71 o 
   6  19   2       11.36       23.26      9.07 o 
   6  19   3       18.15       23.15      6.00 o 
   6  19   4        0.14        4.46      4.59 o 
   6  20  -4        0.51        0.19      5.58 o 
   6  20  -3        3.75        1.02      6.36 o 
   6  20  -2        2.20        4.29      6.35 o 
   6  20  -1        0.33        0.30      6.02 o 
   6  20   0        6.10        8.26      6.33 o 
   6  20   1        2.86        4.05      5.40 o 
   7   0 -14       83.33      125.36     10.86 o 
   7   0 -12       27.82       15.91     10.29 o 
   7   0 -10      339.17      314.32     16.22 o 
  -7   0   8       40.43       43.57     13.20 o 
  -7   0   6       64.42       63.91     12.06 o 
  -7   0   4      800.84      873.80     21.53 o 
  -7   0   2      542.83      557.08     20.47 o 
  -7   0   0     4279.64     5524.61     47.39 o 
  -7   0  -2     1587.12     1425.04     32.24 o 
  -7   0  -4      585.82      499.58     25.80 o 
  -7   0  -6      671.22      603.44     15.15 o 
  -7   0  -8       80.61       71.83     11.66 o 
  -7   0 -10       39.18       57.05     13.95 o 
  -7   0 -12        4.76       -0.44     33.98 o 
   7   1 -15        2.52        2.86      6.43 o 
   7   1 -14        3.53        0.03     11.87 o 
   7  -1 -13        3.48       -4.97      8.76 o 
   7   1 -13       26.39       20.32     12.83 o 
   7   1 -12       22.98       19.35      7.15 o 
   7   1 -11       62.29       61.38      7.48 o 
   7  -1 -10       91.77      110.43      9.53 o 
  -7   1   9      357.87      333.35      8.18 o 
  -7   1   8       58.65       51.08      9.38 o 
  -7   1   7        6.27       28.21     10.20 o 
  -7   1   6        9.08       11.76      7.78 o 
  -7   1   5      204.61      195.75      9.79 o 
  -7  -1   4      315.29      306.14     10.52 o 
  -7  -1   3     1001.97      909.72     15.01 o 
  -7   1   2     1797.12     1897.85     30.40 o 
  -7  -1   2     2741.95     2960.52     35.54 o 
  -7   1   1      615.73      576.93     12.48 o 
  -7   1   0       19.68       12.89     10.01 o 
  -7   1  -1      297.58      344.59     12.97 o 
  -7   1  -2        6.00        2.94      8.99 o 
  -7   1  -3      217.14      184.54     12.46 o 
  -7  -1  -4       75.52       84.60     11.71 o 
  -7  -1  -5       68.18       85.94     14.48 o 
  -7   1  -6       39.34       21.04      6.22 o 
  -7   1  -7       46.73       48.10      8.89 o 
  -7   1  -8       19.75       11.43      7.75 o 
  -7   1  -9       55.65       58.30      8.12 o 
  -7   1 -10       30.40       33.04     10.20 o 
  -7  -1 -11        0.29       -3.16      6.06 o 
  -7   1 -12        1.44        3.10      9.16 o 
   7   2 -15       13.81       18.01      6.41 o 
   7   2 -14       50.26       68.05     10.16 o 
   7  -2 -13       23.78       23.71      8.71 o 
   7   2 -13       25.41       17.59     13.41 o 
   7  -2 -12       87.27       83.53      7.67 o 
   7   2 -11        0.05        3.50      6.75 o 
   7  -2 -10       27.15       23.85      6.95 o 
  -7   2   9      240.01      230.92      9.73 o 
  -7   2   8        0.03        1.35      8.54 o 
  -7  -2   7      100.39       91.00      9.34 o 
  -7  -2   6        3.17       -0.51      7.47 o 
  -7   2   5       84.12       62.19      8.25 o 
  -7   2   4     1450.41     1541.58     19.05 o 
  -7   2   3      275.01      267.02     10.07 o 
  -7   2   2      267.57      281.23     12.16 o 
  -7   2   1     5288.81     5629.13     33.25 o 
  -7   2   0     2881.29     2894.06     27.08 o 
  -7   2  -1     1400.36     1595.14     22.76 o 
  -7   2  -2     1292.27     1296.51     22.18 o 
  -7  -2  -3      108.35       88.89     11.06 o 
  -7  -2  -4       28.85       27.79     11.02 o 
  -7  -2  -5        2.44       13.87     14.95 o 
  -7  -2  -6       10.14       13.74      6.22 o 
  -7   2  -7      819.96      719.24     18.84 o 
  -7   2  -8       49.44       55.30     11.65 o 
  -7   2  -9       18.64       12.02      7.54 o 
  -7  -2 -10        5.83       19.70      9.33 o 
  -7  -2 -11        1.53       -1.06      5.92 o 
  -7   2 -12        3.86        0.97      6.16 o 
   7   3 -15        1.49       10.81      5.93 o 
   7   3 -14        4.83        5.25      5.54 o 
   7  -3 -13        0.34        0.28      7.27 o 
   7   3 -13        2.94       -8.12     12.50 o 
   7   3 -12       69.19       66.32      7.64 o 
   7  -3 -11        0.58       -1.76      4.95 o 
  -7   3  10        5.47        2.59      7.08 o 
  -7   3   9        8.46       15.73      7.73 o 
  -7   3   8        0.81       15.16     12.83 o 
  -7   3   7       61.17       55.92     13.81 o 
  -7  -3   6       47.11       37.52      7.66 o 
  -7   3   5      398.85      337.68     11.17 o 
  -7   3   4     1771.26     1840.18     20.56 o 
  -7   3   3      431.98      377.56     10.71 o 
  -7   3   2     2013.01     2263.65     23.07 o 
  -7   3   1     1188.18     1304.92     16.89 o 
  -7   3   0      147.43      162.20     10.42 o 
  -7   3  -1     3882.75     3986.39     50.85 o 
  -7   3  -2       36.15       47.25     10.16 o 
  -7  -3  -3      237.43      310.38     14.60 o 
  -7   3  -4      679.76      593.84     19.23 o 
  -7   3  -5      240.16      274.24     17.69 o 
  -7   3  -6       14.87       21.06      7.82 o 
  -7   3  -7       81.54       54.64     15.70 o 
  -7   3  -8       33.13       23.10      7.69 o 
  -7   3  -9       80.75       95.17      8.54 o 
  -7  -3 -10       70.32       80.13      9.96 o 
  -7  -3 -11        1.71        2.59      5.64 o 
  -7   3 -12        5.68       13.99      6.09 o 
   7   4 -14        3.81       16.58      9.45 o 
   7   4 -13       63.48       63.03     13.06 o 
   7   4 -12       80.56       82.74     11.41 o 
   7   4 -11       11.20       13.22      6.54 o 
  -7   4  10       81.58       55.14      9.02 o 
  -7   4   9       81.09       68.22      9.70 o 
  -7   4   8       56.66       43.16     12.50 o 
  -7   4   8       64.98       51.41     12.29 o 
  -7   4   7      133.65      122.88     15.98 o 
  -7   4   6        7.25       -1.49     11.02 o 
  -7   4   5      241.46      270.72     17.11 o 
  -7   4   4      296.93      272.17      9.55 o 
  -7   4   3      246.50      285.14      9.62 o 
  -7   4   2       61.85       83.48     10.06 o 
  -7   4   1       50.93       58.24      8.76 o 
  -7   4   0     1199.95     1611.24     21.86 o 
  -7   4  -1       64.71       98.29     14.26 o 
  -7   4  -2        1.64        7.68      8.84 o 
  -7  -4  -3     1066.99     1139.92     22.54 o 
  -7   4  -4       23.23       -2.56     10.28 o 
  -7   4  -5      563.08      634.87     13.72 o 
  -7   4  -6      133.63      114.20      6.21 o 
  -7   4  -7      232.94      234.60     10.86 o 
  -7  -4  -8      349.81      336.63      8.88 o 
  -7  -4  -9      369.10      360.19     10.44 o 
  -7   4 -10       20.33       15.62      9.00 o 
  -7   4 -11        7.48       -1.93      8.34 o 
  -7   4 -12        1.96        9.93      8.18 o 
   7   5 -14       54.71       77.49      9.34 o 
   7   5 -13       18.07       14.88     12.43 o 
   7   5 -12       18.30       27.60     10.62 o 
   7   5 -11        1.63        4.62      6.10 o 
   7   5 -10       12.71        8.31      8.24 o 
  -7   5   9       47.91       34.32     11.93 o 
  -7   5   8      122.02       90.62      8.83 o 
  -7   5   8      343.77      291.46     10.66 o 
  -7   5   7       16.26       27.50     18.45 o 
  -7   5   6        1.46       11.06     12.01 o 
  -7   5   5      114.73      124.91     14.80 o 
  -7   5   4       22.71       28.93     11.21 o 
  -7   5   3     1319.53     1300.21     28.12 o 
  -7   5   2      127.57      109.04     11.57 o 
  -7   5   1        0.13        3.10      7.65 o 
  -7   5   0        9.02        3.46      8.11 o 
  -7   5  -1       41.91       42.08     13.49 o 
  -7   5  -2       96.81       96.49     11.00 o 
  -7  -5  -3      318.79      310.47     14.31 o 
  -7  -5  -4      860.24      959.92     22.63 o 
  -7   5  -5      100.26      103.78      7.70 o 
  -7   5  -6      109.87       93.94      6.09 o 
  -7   5  -7      104.44      101.10      7.60 o 
  -7   5  -8      124.57      104.07      8.13 o 
  -7   5  -9        0.82       -0.87     10.42 o 
  -7   5 -10        4.16       18.51     13.33 o 
  -7   5 -11        0.46        5.05      7.87 o 
   7   6 -14       32.60       41.42      8.86 o 
   7   6 -13        3.22        6.09     11.52 o 
   7   6 -12        4.90        9.23      9.78 o 
  -7   6  11       99.42       97.38      7.60 o 
   7   6 -10        9.51        6.86      9.39 o 
  -7   6   9       15.97       25.82     12.04 o 
   7   6  -8       22.64       15.19      7.53 o 
  -7   6   8       22.97       22.81     11.27 o 
  -7   6   7        8.24       15.42      6.49 o 
  -7   6   6       62.52       64.72     12.71 o 
  -7   6   5       57.02       62.01     12.91 o 
  -7   6   4       76.17       58.14     12.59 o 
  -7   6   3      105.14      109.13      8.37 o 
  -7   6   2       54.68       62.29     10.75 o 
  -7   6   1       83.89      112.29      9.17 o 
  -7   6   0     1043.30     1077.25     18.83 o 
  -7   6  -1       46.02       55.17     14.51 o 
  -7   6  -2      281.09      269.27     15.80 o 
  -7  -6  -3       71.11       66.50      8.46 o 
  -7   6  -4       12.30       10.94     13.82 o 
  -7   6  -5       27.09       41.81      7.26 o 
   7   6   6       33.72       37.99      7.04 o 
  -7   6  -7       30.95       34.10      8.92 o 
  -7   6  -8        0.37       13.32      7.33 o 
  -7   6  -9        0.08        5.64      6.28 o 
  -7   6 -10       12.19       24.20     12.75 o 
  -7   6 -11        9.39       10.05      7.36 o 
   7   7 -14       14.50       30.75      5.04 o 
   7   7 -13       13.83       25.97      8.26 o 
  -7   7  12        9.47        5.31      5.46 o 
   7   7 -11        7.83       19.04      6.25 o 
   7   7 -10       65.21       71.92      8.33 o 
  -7   7   9      113.86       96.87     10.00 o 
   7   7  -8       46.35       28.06      9.74 o 
  -7   7   8      133.19      120.77     11.04 o 
   7   7  -7       16.29        8.58      8.13 o 
  -7   7   6        2.47        0.62     10.96 o 
  -7   7   5       30.79       41.75     12.46 o 
  -7   7   4        8.06       14.90     11.89 o 
  -7   7   3      143.08      137.42     14.26 o 
  -7   7   2      186.35      177.91     18.00 o 
  -7   7   1      396.04      488.71     13.95 o 
  -7   7   0      114.20      117.91      9.58 o 
  -7   7  -1       26.85       26.87      8.50 o 
  -7   7  -2       32.41        7.52     14.60 o 
  -7   7  -3        5.17        6.80     10.69 o 
  -7   7  -4       39.29       38.00      6.25 o 
  -7   7  -5       32.34       48.36      7.97 o 
  -7   7  -6       69.81       64.13      7.67 o 
  -7   7  -7      101.57      155.58      9.99 o 
   7   7   8        0.38       13.07      6.99 o 
  -7   7  -9      275.62      339.48      9.09 o 
  -7   7 -10      178.40      237.96     13.65 o 
  -7   7 -11        0.03        6.96      6.65 o 
   7   8 -13        9.61       11.53      9.74 o 
   7   8 -12        2.08        1.93      5.03 o 
  -7   8  11        1.30       -5.62      5.62 o 
  -7   8  10       16.73       16.24      8.48 o 
   7   8  -9      155.97      140.60     10.59 o 
   7   8  -8       53.57       42.30      7.65 o 
  -7   8   8       56.51       23.67     11.74 o 
  -7   8   7       42.58       31.57      5.27 o 
  -7   8   6        9.37        2.47      5.53 o 
  -7   8   5       13.77       12.52     19.33 o 
  -7   8   4       10.48      -11.78     11.78 o 
  -7   8   3       15.61        0.32     11.24 o 
  -7   8   2       57.17       62.67     16.16 o 
  -7   8   1      108.33       94.25     13.20 o 
  -7   8   0      207.38      215.58     15.28 o 
  -7   8  -1      121.33      117.59     15.98 o 
  -7   8  -2      186.24      191.11     16.98 o 
  -7   8  -3       26.07       31.09      7.18 o 
   7   8   4      129.76      157.40      7.78 o 
  -7   8  -5      167.66      181.42      9.62 o 
  -7   8  -6       62.69       59.73      7.76 o 
  -7   8  -7       54.85       57.03      8.46 o 
  -7   8  -8      274.48      248.55      9.43 o 
  -7   8  -9      692.91      811.98     11.53 o 
   7   8  10        0.65        1.49      6.00 o 
  -7   8 -10       13.38       19.39     10.35 o 
   7   9 -13        7.40        8.79      5.35 o 
  -7   9  12        1.81        7.11      4.70 o 
  -7   9  11        7.05        3.45      5.56 o 
   7   9 -10       24.91       20.94      7.71 o 
   7   9  -9      156.73      145.98     10.41 o 
   7   9  -8        0.05       14.52      7.08 o 
  -7   9   8        5.62        0.92     11.54 o 
   7   9  -7       87.93       92.21      7.08 o 
  -7   9   6        4.42       -0.34      4.10 o 
   7   9  -5      359.95      381.66      9.49 o 
  -7   9   4       63.73       38.43     12.88 o 
  -7   9   3        0.03        1.28     11.75 o 
  -7   9   2       40.11       41.33     16.22 o 
  -7   9   1        7.11       13.22     10.83 o 
  -7   9   0        5.14       10.11      9.15 o 
  -7   9  -1       86.69       42.36     17.66 o 
  -7   9  -2      165.12      155.93     12.53 o 
  -7   9  -3        6.54        7.52      5.97 o 
  -7   9  -4        8.73        8.90      6.62 o 
  -7   9  -5       12.35       20.89      8.81 o 
  -7   9  -6       53.17       41.96      7.46 o 
   7   9   7       33.34       39.53      8.55 o 
   7   9   8      149.01      156.90      8.13 o 
  -7   9  -9       44.12       57.42      6.24 o 
   7   9  10        9.78       12.13      5.75 o 
  -7   9 -10       11.35       21.32      8.96 o 
  -7  10  12       11.81       16.68      4.48 o 
   7  10 -11        1.15        4.76      5.18 o 
   7  10 -10       43.67       36.48      7.18 o 
  -7  10   9       44.86       35.20      9.03 o 
   7  10  -8       15.10       16.47      5.79 o 
  -7  10   8       86.96       90.64     13.05 o 
   7  10  -7        0.10       -2.79      7.90 o 
  -7  10   6        0.72       -3.94      4.25 o 
  -7  10   5       21.01       21.74      4.62 o 
   7  10  -4      562.72      636.82     10.45 o 
   7  10  -3        6.73       -0.16      7.23 o 
  -7  10   2      155.05      121.87     17.79 o 
  -7  10   1       19.07       26.35     11.65 o 
  -7  10   0        1.10        0.74     16.39 o 
   7  10   1        3.93        7.58      7.54 o 
  -7  10  -2      109.66      101.18     12.21 o 
  -7  10  -3       21.07       -3.51      9.17 o 
  -7  10  -4       12.93        6.55      6.98 o 
   7  10   5       34.37       30.00      8.29 o 
  -7  10  -6       11.33       11.08      7.29 o 
  -7  10  -7       10.54       13.39      8.29 o 
  -7  10  -8        1.31        0.39      6.07 o 
  -7  10  -9        1.71        4.95      5.05 o 
   7  10  10        5.85        5.86      5.02 o 
  -7  11  12       21.47       30.68      5.76 o 
  -7  11  11        0.30        0.38      4.87 o 
   7  11 -10       31.98       50.32      7.27 o 
   7  11  -9       39.58       46.95      8.46 o 
   7  11  -8        1.52        7.36      5.55 o 
  -7  11   8        1.99        6.43     11.94 o 
  -7  11   7        7.64       -4.58     10.25 o 
  -7  11   6       14.14       15.19      5.32 o 
  -7  11   5       77.46       92.72      5.46 o 
  -7  11   4      251.49      248.71      7.10 o 
   7  11  -3      355.06      336.67      9.62 o 
   7  11  -2      119.61      112.54      9.52 o 
   7  11  -1       29.03       34.53      5.04 o 
   7  11   0        0.66       -0.32      5.45 o 
   7  11   1      137.96      118.00      9.09 o 
   7  11   2       41.28       23.12     11.48 o 
   7  11   3       85.26       69.89     10.91 o 
   7  11   4        6.64        1.77     10.20 o 
   7  11   5      210.71      206.64     14.62 o 
   7  11   6        0.00        4.75      9.81 o 
   7  11   7       38.51       41.69     11.18 o 
   7  11   8       12.57       24.08      8.33 o 
   7  11   9        0.02       -6.36      6.50 o 
  -7  12  12       13.24       14.85      5.20 o 
  -7  12  11        1.01        1.12      6.16 o 
  -7  12  10       13.17       12.01      8.66 o 
  -7  12   9        5.85       -8.87     11.38 o 
   7  12  -8        9.28       21.55      7.22 o 
  -7  12   8       27.18       24.62     11.65 o 
   7  12  -7       47.28       38.11      6.61 o 
   7  12  -6       55.72       31.70      5.67 o 
   7  12  -5       40.69       42.61      6.43 o 
   7  12  -4       77.27       74.95      7.49 o 
   7  12  -3       68.39       71.98      7.14 o 
   7  12  -2       12.33       23.34      9.03 o 
  -7  12   1        0.01        0.51      4.65 o 
   7  12   0        1.72        2.49      5.84 o 
   7  12   1        0.84       -6.91      8.63 o 
   7  12   2        3.48       15.81     12.33 o 
   7  12   3      106.20       91.22     10.91 o 
   7  12   4       60.64       55.11     10.58 o 
   7  12   5       43.51       54.13     11.84 o 
   7  12   6       31.87       31.77      9.47 o 
   7  12   7       14.25       20.83     11.83 o 
   7  12   8        3.84        4.14      7.28 o 
   7  12   9       66.63       69.25      6.55 o 
  -7  13  11        0.19       10.27      5.67 o 
  -7  13  10       11.01       17.64      8.11 o 
  -7  13   9        9.88       -3.14     10.90 o 
   7  13  -8        1.62       43.20     10.93 o 
  -7  13   8        6.26       -6.85     11.62 o 
   7  13  -7       42.66       32.63      6.46 o 
   7  13  -6       66.94       58.69      5.91 o 
   7  13  -5      256.28      300.85      8.45 o 
   7  13  -4       12.01        9.36      7.03 o 
   7  13  -3       70.51       59.73      7.16 o 
   7  13  -2       67.01       65.61      9.56 o 
   7  13  -1       41.92       41.68      6.94 o 
   7  13   0       43.25       35.64      5.38 o 
   7  13   1      119.86      125.21      7.69 o 
   7  13   2      180.59      147.85     13.95 o 
   7  13   3        3.36        9.11      9.39 o 
   7  13   4        2.09        0.67      9.20 o 
   7  13   5       50.64       45.17     10.93 o 
   7  13   6       46.21       43.63      9.07 o 
   7  13   7       21.66       36.35      9.37 o 
   7  13   8       12.09       10.67      6.76 o 
   7  13   9        0.80        2.29      4.57 o 
  -7  14  11        3.31        7.96      4.70 o 
  -7  14  10       15.45       22.50      7.56 o 
  -7  14   9        5.23        2.18     10.14 o 
  -7  14   8       23.83       15.57     11.01 o 
   7  14  -7        3.42        0.46      6.86 o 
   7  14  -6        0.00       -3.23      5.13 o 
   7  14  -5       64.99       58.80      8.62 o 
   7  14  -4      121.94      134.04      8.59 o 
   7  14  -3        5.51        6.83      6.63 o 
   7  14  -2        9.57        8.37      9.18 o 
   7  14  -1        2.08        6.97      6.47 o 
   7  14   0        1.86        2.62      5.20 o 
   7  14   1      113.91      101.33      6.15 o 
   7  14   2       36.12       41.30      8.95 o 
   7  14   3        6.42       -4.00      9.03 o 
   7  14   4        9.02       10.48      8.52 o 
   7  14   5        1.23        4.35      9.50 o 
   7  14   6        0.16        4.45      7.95 o 
   7  14   7        5.62        3.50      9.67 o 
   7  14   8       13.32       16.85      3.76 o 
  -7  15  10        9.94       20.76      6.49 o 
  -7  15   9        6.79       21.73      9.11 o 
  -7  15   8       37.08       27.72     10.25 o 
  -7  15   7       54.82       61.54      7.62 o 
  -7  15   6        6.02       -1.33      4.73 o 
   7  15  -5       25.01       26.21      5.74 o 
   7  15  -4        5.70        5.75      5.07 o 
   7  15  -3       18.81       14.53      6.67 o 
   7  15  -2        3.26       -4.90      9.01 o 
   7  15  -1        6.88        0.67      6.34 o 
   7  15   0        7.20        8.47      6.28 o 
   7  15   1        8.23        9.39      4.97 o 
   7  15   2       37.59       30.01      7.12 o 
   7  15   3        0.46       -0.82      5.85 o 
   7  15   4       18.31       15.58      6.00 o 
   7  15   5      103.11      124.34      7.40 o 
   7  15   6       12.19       13.38      5.05 o 
   7  15   7        3.48       -1.60      5.97 o 
  -7  16   9       53.29       62.29      8.55 o 
  -7  16   8        1.22       10.81      9.02 o 
  -7  16   7        2.36       30.59      7.66 o 
   7  16  -6        4.63        2.64      4.56 o 
  -7  16   5       17.12       18.90      5.79 o 
   7  16  -4       15.95       10.02      6.31 o 
   7  16  -3        7.42        1.05      6.29 o 
   7  16  -2       12.10       15.64      8.86 o 
   7  16  -1        0.91        2.58      6.36 o 
   7  16   0      106.62      102.18      7.16 o 
   7  16   1        4.69       11.60      6.31 o 
   7  16   2       26.58       31.43      8.37 o 
   7  16   3        0.03       -0.42      4.48 o 
   7  16   4       47.22       59.11      4.80 o 
   7  16   5        8.90       11.38      5.37 o 
   7  16   6        4.33        1.74      3.31 o 
  -7  17   8        3.67        3.78      7.50 o 
  -7  17   7       22.93       24.81      7.11 o 
  -7  17   6        3.74        0.20      4.91 o 
   7  17  -5        9.18       22.30     10.80 o 
   7  17  -4        0.96       -5.10      5.83 o 
   7  17  -3       10.08        4.65      6.06 o 
   7  17  -2        0.03        0.09      8.34 o 
   7  17  -2        0.45        4.34     11.29 o 
   7  17  -1        1.18        9.24      5.82 o 
   7  17   0       18.43       16.78      6.02 o 
   7  17   1       70.68       76.02      6.43 o 
   7  17   2        0.95       -1.08      7.53 o 
   7  17   3        1.82        0.32      5.15 o 
   7  17   4        0.10        2.14      4.77 o 
   7  17   5        1.46        4.48      5.45 o 
   7  18  -6        1.69       47.39      7.58 o 
   7  18  -5        0.37      -11.09     11.09 o 
   7  18  -4        4.90        5.83      8.08 o 
   7  18  -3       34.42       36.32      8.65 o 
   7  18  -2        9.62        8.86      8.34 o 
   7  18  -1        2.91        2.91      5.16 o 
   7  18   0        0.90       -1.20      5.06 o 
   7  18   1       24.54       21.87      5.07 o 
   7  18   2        9.78       13.87      6.56 o 
   7  18   2       12.19       20.34      9.18 o 
   7  18   3       12.93       14.18      4.31 o 
   7  18   4        5.66       17.76      5.21 o 
   7  19  -5       19.45       77.54      8.29 o 
   7  19  -4        9.18        1.09      6.77 o 
   7  19  -3        5.54       11.84      7.00 o 
   7  19  -2        8.92       12.75      7.01 o 
   7  19  -1        0.29       -0.02      6.69 o 
   7  19   0       14.06        6.70      6.46 o 
   7  19   1        1.23        3.41      6.20 o 
   7  19   2       25.44       25.60      5.70 o 
   8   0 -14       92.10      103.14     10.54 o 
   8   0 -12       55.56       81.23     11.34 o 
   8   0 -10       64.70       79.91     13.38 o 
  -8   0   8      184.02      178.47     15.96 o 
  -8   0   6      278.52      239.27     15.50 o 
  -8   0   4       91.28       99.60     12.23 o 
  -8   0   2      208.70      233.48     14.29 o 
  -8   0   0      405.84      413.27     17.24 o 
  -8   0  -2       17.54       31.14     14.23 o 
  -8   0  -4       17.48       36.59     15.25 o 
  -8   0  -6      159.89      196.61     11.69 o 
  -8   0  -8       57.26       57.52     12.10 o 
  -8   0 -10       16.84       12.27     12.23 o 
   8  -1 -14        2.67        8.02      6.79 o 
   8   1 -13        0.54       -0.07      5.67 o 
   8  -1 -12       23.70       25.04      6.75 o 
   8  -1 -11        2.86        0.93      6.37 o 
   8   1 -10       46.93       41.74      8.75 o 
   8  -1  -9      565.03      558.53     15.87 o 
  -8   1   8      237.01      244.36      8.66 o 
  -8   1   7      118.93      105.80     11.37 o 
  -8   1   6        1.69       -5.19      7.67 o 
  -8   1   5       16.72       15.12      8.22 o 
  -8   1   4       12.14       13.47      7.38 o 
  -8  -1   3       39.43       60.93      8.41 o 
  -8   1   2      532.31      622.41     13.85 o 
  -8   1   1       22.86        7.60      7.22 o 
  -8   1   0      175.91      168.85     10.20 o 
  -8   1  -1      809.39      959.29     19.84 o 
  -8  -1  -2      157.14      143.75     12.04 o 
  -8  -1  -3       54.12       47.40     11.03 o 
  -8  -1  -4      148.22      160.75     13.52 o 
  -8  -1  -5      270.00      293.01      9.28 o 
  -8   1  -6     1654.01     1663.88     16.24 o 
  -8   1  -7       21.98       22.10      9.56 o 
  -8   1  -8        8.56       10.58      7.29 o 
  -8  -1  -9       19.58       21.10      7.48 o 
  -8   1 -10       26.46       29.14      8.94 o 
  -8   1 -11       14.40       18.54      5.30 o 
   8   2 -14       42.18       39.99      9.80 o 
   8   2 -13        0.13        0.33      5.70 o 
   8  -2 -12       16.72       18.84      6.81 o 
   8   2 -11        9.18        9.94      5.00 o 
  -8   2  10       26.81       23.68      6.43 o 
   8  -2  -9      202.83      227.13     13.03 o 
  -8   2   8       47.56       36.51      7.59 o 
  -8  -2   7      135.24      123.92     11.70 o 
  -8   2   6       18.04       11.38      7.45 o 
  -8   2   5      313.40      300.70     11.68 o 
  -8   2   4      308.59      339.85     11.57 o 
  -8  -2   3      116.09      116.59      8.84 o 
  -8   2   2     1669.66     1830.42     22.64 o 
  -8   2   1      822.08      829.62     15.24 o 
  -8   2   0     1082.66     1135.58     19.47 o 
  -8   2  -1       68.49       56.53      9.77 o 
  -8   2  -2      377.41      390.47     15.11 o 
  -8  -2  -3      785.42      744.83     19.79 o 
  -8   2  -4     1121.74     1107.57     24.88 o 
  -8  -2  -5      293.91      372.92      9.75 o 
  -8   2  -6      172.85      199.16      8.90 o 
  -8   2  -7     1408.22     1660.02     20.02 o 
  -8  -2  -8        8.40        5.01      7.82 o 
  -8   2  -9       12.65        7.38      7.05 o 
  -8   2 -10        3.50       15.07      8.51 o 
  -8   2 -11        3.85        7.15      4.83 o 
   8  -3 -14        8.80       12.22      6.36 o 
   8  -3 -13        4.32        4.01      5.84 o 
   8   3 -12       22.06       20.00      6.62 o 
   8   3 -11        6.36        4.18      5.02 o 
  -8   3  10       66.20       61.99      6.51 o 
   8  -3  -9       17.91        1.52      8.50 o 
  -8   3   8      252.56      257.74     10.56 o 
  -8   3   7       60.92       64.13     14.33 o 
  -8   3   6       19.35       23.38     11.77 o 
  -8   3   5      123.67      105.91      9.28 o 
  -8   3   4        2.39       11.32      7.37 o 
  -8   3   3      804.45      882.28     15.62 o 
  -8   3   2      213.97      254.11     12.46 o 
  -8   3   1      254.11      219.34     10.93 o 
  -8   3   0       27.45       26.40      8.80 o 
  -8   3  -1      760.58      899.86     19.10 o 
  -8  -3  -2      195.43      250.42     13.79 o 
  -8   3  -3      946.24      812.40     20.95 o 
  -8   3  -4      292.53      254.52     15.35 o 
  -8   3  -5      765.07      770.61     15.40 o 
  -8   3  -6     2915.60     3160.65     24.51 o 
  -8   3  -7        1.14        7.85      9.70 o 
  -8   3  -8        1.01        0.18      7.33 o 
  -8   3  -9       36.31       34.00      7.34 o 
  -8   3 -10       40.95       56.24      8.43 o 
  -8   3 -11        9.05       12.97      7.52 o 
   8   4 -14       38.20       53.70      9.28 o 
   8   4 -13        1.95        4.18      8.90 o 
   8   4 -12       10.74        8.55      9.73 o 
   8   4 -11        4.04       -0.12      6.34 o 
  -8   4  10        0.07       -2.91      9.36 o 
  -8   4   9        6.40       -7.98     11.60 o 
   8   4  -8        3.20        7.68      5.72 o 
  -8   4   7       24.27       32.15     18.46 o 
  -8   4   6       92.34       76.00     13.89 o 
  -8   4   5      145.84      127.54     14.82 o 
  -8   4   4      217.49      237.02     16.21 o 
  -8   4   3      661.24      714.57     13.95 o 
  -8   4   2       88.76      130.12     17.50 o 
  -8   4   1      111.47       97.58      9.73 o 
  -8   4   0      792.61      656.00     16.13 o 
  -8   4  -1       81.95      109.54     10.98 o 
  -8   4  -2       29.00       33.55      9.88 o 
  -8  -4  -3      382.64      358.11     15.56 o 
  -8   4  -4      393.37      499.94     12.14 o 
  -8   4  -5       80.52       98.06      7.73 o 
   8   4   6       37.88       59.90      7.69 o 
  -8   4  -7      216.82      252.75     16.50 o 
  -8   4  -8        0.91       -2.36      7.25 o 
  -8   4  -9       24.14       29.86      6.82 o 
  -8   4 -10        7.24        5.50     12.24 o 
  -8   4 -11        9.55       12.16      7.26 o 
   8   5 -14       25.52       28.87      8.66 o 
   8   5 -13        5.50        7.66      8.00 o 
   8   5 -12        7.04       16.00     10.43 o 
   8   5 -11        1.35        6.47      6.35 o 
  -8   5  10       50.45       63.35      8.48 o 
  -8   5   9      130.13      119.13     13.31 o 
   8   5  -8        4.64       -0.28      5.81 o 
   8   5  -7       22.69       33.31      6.02 o 
  -8   5   6      180.32      202.78     16.93 o 
  -8   5   5      523.21      549.41     22.87 o 
  -8   5   4      882.91      866.15     25.67 o 
  -8   5   3      354.94      373.45     18.79 o 
  -8   5   2       78.66       57.45     12.28 o 
  -8   5   2      131.01      119.18     18.08 o 
  -8   5   1       10.34       25.20      8.80 o 
  -8   5   0        3.08        1.96      7.93 o 
  -8   5  -1        9.49       21.73      9.89 o 
  -8   5  -2       46.80       39.79     10.26 o 
  -8  -5  -3      301.94      286.62     14.61 o 
  -8   5  -4      154.75      184.19      7.92 o 
  -8   5  -5        5.17        7.27      8.08 o 
   8   5   6       19.52       15.02      7.13 o 
  -8   5  -7        8.69       13.44      8.47 o 
  -8   5  -8       26.72       22.62     11.41 o 
  -8   5  -9      123.59      123.42     11.28 o 
  -8   5 -10        1.60        7.21     11.57 o 
  -8   5 -11       27.90       32.86      7.02 o 
   8   6 -14        6.73       15.04      7.18 o 
   8   6 -13        8.23       11.84     11.42 o 
   8   6 -12       41.04       55.92     10.53 o 
   8   6 -11       14.35        8.26      6.27 o 
   8   6 -10       18.08       14.60      7.31 o 
  -8   6   9       12.04       -2.78     11.81 o 
   8   6  -8        9.67       10.69      5.82 o 
  -8   6   7       51.11       60.38      7.19 o 
  -8   6   6        5.39        2.48     11.61 o 
  -8   6   5       86.19       70.76     14.46 o 
  -8   6   4        5.46       18.86     11.56 o 
  -8   6   3       66.73       63.03     13.62 o 
  -8   6   2      156.98      160.83     14.34 o 
  -8   6   2      263.07      235.73     19.93 o 
  -8   6   1      882.03      847.43     18.05 o 
  -8   6   0      245.48      232.92     11.89 o 
  -8   6  -1      101.85       84.39     10.65 o 
  -8   6  -2      392.46      469.54     16.20 o 
  -8   6  -3       24.02        5.53     15.74 o 
  -8   6  -4      907.19      939.78     13.06 o 
  -8   6  -5       35.05       16.91      8.42 o 
   8   6   6      435.89      445.48     11.33 o 
  -8   6  -7      170.60      199.13     10.18 o 
  -8   6  -8        0.10       -2.06      6.50 o 
  -8   6  -9       12.13       10.21      9.94 o 
  -8   6 -10       36.80       58.54     11.89 o 
  -8   6 -11        0.85       15.18      5.85 o 
   8   7 -14        1.25       -1.83      7.62 o 
   8   7 -13        7.35       -0.06      7.45 o 
  -8   7  12        4.23        1.27      5.19 o 
   8   7 -11        3.03        6.54      5.92 o 
  -8   7  10      135.67      140.38      9.29 o 
  -8   7   9        5.43        0.50     12.10 o 
  -8   7   8        7.12        4.04      5.18 o 
  -8   7   7       38.64       31.47      6.86 o 
  -8   7   6       32.36       28.85      4.93 o 
  -8   7   5      118.78       84.22     19.69 o 
  -8   7   4      195.72      158.81     16.12 o 
  -8   7   3       21.48        1.36     12.53 o 
  -8   7   2       29.20       33.84     15.50 o 
  -8   7   1       11.97       12.14      8.12 o 
  -8   7   0       24.10       17.81      8.32 o 
  -8   7  -1      478.95      561.56     16.86 o 
  -8   7  -2       56.48       55.62     16.10 o 
  -8   7  -3       17.31       24.81      6.14 o 
  -8   7  -4        2.88        2.03      6.67 o 
  -8   7  -5      192.99      180.33      9.95 o 
   8   7   6        6.04        2.06      6.84 o 
  -8   7  -7       55.00       63.49      9.01 o 
  -8   7  -8       21.64       25.99      6.51 o 
  -8   7  -9        2.49        7.72      5.38 o 
  -8   7 -10       20.33       47.39     10.79 o 
   8   8 -13        0.00        3.50      6.77 o 
  -8   8  12        2.02        3.62      4.76 o 
  -8   8  11        4.92        3.72      5.91 o 
   8   8 -10      100.53       91.36      8.02 o 
  -8   8   9        4.92       -7.69      9.10 o 
   8   8  -8       74.23       62.06      7.45 o 
   8   8  -7      111.12      103.36      6.79 o 
   8   8  -6        3.74        2.61      4.76 o 
  -8   8   5       12.04        7.31      5.71 o 
  -8   8   4      222.92      212.28     17.42 o 
  -8   8   3      384.28      351.36     19.98 o 
  -8   8   2      113.87      135.01     18.60 o 
  -8   8   1        3.05      -11.90     11.90 o 
  -8   8   0        6.75       19.69     11.81 o 
  -8   8  -1      220.36      230.75     21.44 o 
  -8   8  -2       98.25      116.76      8.33 o 
  -8   8  -3      403.13      413.32      9.78 o 
   8   8   4      414.43      460.95     11.21 o 
   8   8   5       40.53       32.58      8.45 o 
   8   8   6       17.69       22.67      7.58 o 
   8   8   7        1.87       13.86      8.03 o 
   8   8   8       29.80       42.24      6.70 o 
  -8   8  -9        4.58       11.47      5.45 o 
  -8   8 -10       84.93      112.34      9.79 o 
   8   9 -13        4.78        5.11      5.57 o 
   8   9 -12       14.60       22.78      4.94 o 
   8   9 -11        1.39        1.17      5.65 o 
  -8   9  10       20.69        8.18      8.50 o 
  -8   9   9      180.91      168.82     10.63 o 
   8   9  -8       12.12        1.91     10.01 o 
  -8   9   8       47.33       41.94     12.46 o 
  -8   9   7       66.33       60.92      6.43 o 
  -8   9   6       78.14       60.26      6.62 o 
   8   9  -5      145.38      136.27      6.36 o 
   8   9  -4      196.15      223.57      6.70 o 
  -8   9   3       24.23       19.03      7.28 o 
   8   9  -2      124.72      115.42     10.99 o 
  -8   9   1       35.28       19.78      6.99 o 
   8   9   0       56.93       64.25      9.04 o 
  -8   9  -1      189.67      172.98      7.64 o 
  -8   9  -2      332.84      334.40     10.64 o 
  -8   9  -3       15.97       14.61      6.96 o 
  -8   9  -4       15.01       12.81      7.11 o 
  -8   9  -5        3.51        2.89      8.63 o 
   8   9   6        8.82        6.02      7.01 o 
  -8   9  -7      162.19      184.77      9.03 o 
  -8   9  -8       15.92       22.54      6.06 o 
  -8   9  -9       34.10       37.66      5.31 o 
   8  10 -12        8.71        2.89      4.23 o 
  -8  10  11       76.17       64.89      5.85 o 
   8  10 -10       16.91       12.59      8.27 o 
  -8  10   9       27.80       24.26      8.93 o 
   8  10  -8        2.82        2.12      6.48 o 
   8  10  -7       20.87       23.56      7.80 o 
  -8  10   6       12.47        7.94      5.23 o 
   8  10  -5      315.78      283.14      9.14 o 
  -8  10   4       30.09       19.45      5.03 o 
  -8  10   3      319.13      266.86     10.95 o 
  -8  10   2       96.26       91.90     11.21 o 
   8  10  -1        4.16        1.98      5.57 o 
   8  10   0      195.37      164.94      9.78 o 
  -8  10  -1        2.63        5.96      6.02 o 
  -8  10  -2      132.26      146.36      9.84 o 
  -8  10  -3       61.01       68.68      7.62 o 
   8  10   4       23.60       14.03      6.88 o 
  -8  10  -5       32.14       49.35      7.95 o 
  -8  10  -6        0.06        1.86      6.47 o 
  -8  10  -7       11.11       10.54      7.45 o 
  -8  10  -8        8.30       13.18      5.50 o 
  -8  10  -9        0.10        1.06      4.34 o 
  -8  11  12        2.73       -0.19     11.60 o 
  -8  11  11        0.57       -2.72      4.74 o 
   8  11 -10       32.52       27.63      7.17 o 
   8  11  -9       23.73       25.51      8.47 o 
   8  11  -8        3.62        8.44      4.75 o 
  -8  11   7       19.07        8.61      6.72 o 
  -8  11   6        2.86        2.80      5.24 o 
   8  11  -5       80.60       71.67      5.61 o 
   8  11  -4      170.62      162.25      6.53 o 
   8  11  -3       14.67       17.85      6.50 o 
   8  11  -2       48.84       46.95     13.21 o 
   8  11  -1        2.34        4.20      4.78 o 
   8  11   0       58.41       52.61      6.22 o 
   8  11   1        0.07       -0.79      8.66 o 
   8  11   2        6.46        3.53     12.70 o 
   8  11   3      128.91      122.97     11.56 o 
  -8  11  -4       57.30       53.70      7.41 o 
  -8  11  -5       26.38       21.81      6.88 o 
   8  11   6       88.64       88.26      7.13 o 
  -8  11  -7        9.59       10.49      6.48 o 
   8  11   8        4.89        4.91      7.14 o 
   8  11   9        3.01        8.88      5.14 o 
  -8  12  11        0.04        1.98      5.96 o 
  -8  12  10        0.39       -1.56     15.38 o 
  -8  12   9        7.88      -10.69     10.69 o 
   8  12  -8        0.00        2.26      9.60 o 
  -8  12   8        0.87        2.15     11.74 o 
  -8  12   7       30.01       25.95      6.61 o 
  -8  12   6       47.53       44.18      5.84 o 
  -8  12   5       19.44       22.88      6.11 o 
   8  12  -4        0.34        2.55      6.74 o 
   8  12  -3      133.66      128.52      8.00 o 
   8  12  -2        5.00       -2.76      8.80 o 
   8  12  -1       69.37       59.69      6.89 o 
   8  12   0      194.81      190.58      6.78 o 
   8  12   1       22.17       22.11      6.54 o 
   8  12   2       83.59       83.51     13.44 o 
   8  12   3      181.20      147.67     11.34 o 
   8  12   4        1.61        7.76      9.06 o 
   8  12   5       30.61       24.42     10.27 o 
   8  12   6        1.33        0.46      8.10 o 
   8  12   7       16.84       19.12      9.51 o 
   8  12   8        2.00        8.06      6.51 o 
  -8  13  11        1.57        0.97      5.45 o 
  -8  13  10        0.27        4.40      7.44 o 
  -8  13   9        5.17        2.51     10.81 o 
  -8  13   8       11.48        2.95     11.31 o 
  -8  13   7       16.69       10.02      6.09 o 
  -8  13   6       11.38       12.87      5.40 o 
   8  13  -5       10.02        6.99      6.16 o 
   8  13  -4        0.12        8.73      6.71 o 
   8  13  -3       81.77       65.29      7.49 o 
   8  13  -2      213.12      181.13     10.66 o 
   8  13  -1        1.61       -0.51      6.58 o 
   8  13   0      124.54      111.85      6.27 o 
   8  13   1       17.18       22.93      5.43 o 
   8  13   2        0.30        4.55      8.76 o 
   8  13   2       25.92       24.09     11.98 o 
   8  13   3       98.18       93.71     10.42 o 
   8  13   4       16.64        6.33      8.70 o 
   8  13   5       11.02       14.44     11.80 o 
   8  13   6        9.67        7.63      7.95 o 
   8  13   7       25.71       35.00      7.56 o 
   8  13   8        0.79        1.50      5.28 o 
  -8  14  10        0.50        5.77      6.49 o 
  -8  14   9        2.71        1.14      9.93 o 
  -8  14   8       27.00       20.99     10.75 o 
   8  14  -7       40.46       40.61      6.25 o 
  -8  14   6        4.95       -4.22      4.22 o 
   8  14  -5       20.87       26.03      8.34 o 
   8  14  -4       95.44       87.65      7.70 o 
   8  14  -3       19.29       19.96      6.78 o 
   8  14  -2       35.69       36.38      9.37 o 
   8  14  -2       44.78       40.15     14.11 o 
   8  14  -1      141.79      143.08      8.23 o 
   8  14   0       21.81       14.83      6.55 o 
   8  14   1       48.16       31.70      5.43 o 
   8  14   2       41.53       48.03      9.34 o 
   8  14   2       59.75       78.68      9.54 o 
   8  14   3        2.96        2.95      6.02 o 
   8  14   4       13.45       14.68      5.77 o 
   8  14   5       13.61       11.05      6.58 o 
   8  14   6       10.74       14.87      4.91 o 
   8  14   7       10.67        8.21      5.06 o 
  -8  15  10       11.98       17.32      7.44 o 
  -8  15   9       27.25       18.89      9.18 o 
  -8  15   8        1.77        1.46      9.64 o 
  -8  15   7       42.01       72.72      7.46 o 
   8  15  -6       31.21       24.18      5.11 o 
  -8  15   5       31.95       25.93      5.60 o 
   8  15  -4        0.00       -0.90      6.40 o 
   8  15  -3        5.86       10.47      6.52 o 
   8  15  -2       26.10       23.82      8.99 o 
   8  15  -2       38.80       21.94     13.22 o 
   8  15  -1       56.05       42.81      6.90 o 
   8  15   0       59.27       68.04      7.14 o 
   8  15   1       46.03       45.02      6.82 o 
   8  15   2       25.60       29.41      8.73 o 
   8  15   2       47.66       50.48      8.62 o 
   8  15   3       35.22       31.77      4.97 o 
   8  15   4        0.10        0.36      4.39 o 
   8  15   5       12.60       13.98      4.88 o 
   8  15   6       18.39       12.81      3.49 o 
   8  15   7        4.53        5.95      5.48 o 
  -8  16   9        9.33        6.97      4.74 o 
  -8  16   8        4.60        9.74      5.93 o 
  -8  16   7        1.72       -5.35      9.23 o 
   8  16  -6        2.38        4.59      4.33 o 
   8  16  -5       14.56       20.64      5.33 o 
   8  16  -4       12.15       11.55      6.10 o 
   8  16  -3        7.18       12.68      6.19 o 
   8  16  -2       33.22       20.04      8.82 o 
   8  16  -2       37.88       45.74     12.44 o 
   8  16  -1        0.21       -3.62      6.22 o 
   8  16   0        0.46        6.58      5.95 o 
   8  16   1      120.20      139.00      7.23 o 
   8  16   2        7.58        3.49      7.38 o 
   8  16   2       11.53      -11.57     11.57 o 
   8  16   3        0.00        0.95      5.16 o 
   8  16   4       18.28       16.72      4.86 o 
   8  16   5        2.63        6.94      4.35 o 
   8  16   6        3.44        2.57      4.62 o 
  -8  17   7        0.33        4.54      6.61 o 
  -8  17   6        0.04       15.28      4.31 o 
   8  17  -5        9.53       -1.81      6.62 o 
   8  17  -4        6.57        6.43      5.52 o 
   8  17  -3        4.55        2.27      5.53 o 
   8  17  -2        0.04        7.41      8.15 o 
   8  17  -2        0.54        4.81     10.72 o 
   8  17  -1       17.45       17.44      5.70 o 
   8  17   0        3.79       13.19      5.52 o 
   8  17   1       11.91       19.39      5.35 o 
   8  17   2        0.28       14.88      6.79 o 
   8  17   2        4.87       12.81     10.20 o 
   8  17   3        0.03        0.33      4.43 o 
   8  17   4        5.94        7.47      3.76 o 
   8  18  -5       11.80       27.15      8.47 o 
   8  18  -4        0.00       -6.29      7.20 o 
   8  18  -3        4.42        0.46      4.68 o 
   8  18  -2        4.47       12.00      7.27 o 
   8  18  -2        9.76       20.34      8.74 o 
   8  18  -1        4.60        5.13      4.70 o 
   8  18   0      100.73       87.72      5.31 o 
   8  18   1       13.26       12.25      4.47 o 
   8  18   2       10.72        7.48      5.58 o 
   8  18   2       10.72       17.59      8.08 o 
   8  18   3        2.79        5.54      4.95 o 
   8  19  -3        1.71       -5.62      5.62 o 
   8  19  -2        0.48        5.33      5.60 o 
   8  19  -1        2.65        8.63      5.61 o 
   8  19   0       10.27       10.91      7.43 o 
   9   0 -14       11.90        2.81      8.85 o 
   9   0 -12        4.69       -0.80      9.24 o 
   9   0 -10      495.10      578.98     19.95 o 
  -9   0   8      168.26      173.65      9.82 o 
  -9   0   6       23.56       15.82     11.37 o 
  -9   0   4      234.34      228.68     15.90 o 
  -9   0   2      833.39      716.48     21.91 o 
  -9   0   0     3008.29     2915.07     46.95 o 
  -9   0  -2      214.40      249.27     19.84 o 
  -9   0  -4      174.32      196.74     10.71 o 
  -9   0  -6      308.83      306.24     14.92 o 
  -9   0  -8       98.12       83.84     11.26 o 
  -9   0 -10        4.28       15.94     11.06 o 
   9   1 -14        3.09        0.20     10.32 o 
   9   1 -13        1.53        3.43      5.73 o 
   9   1 -12       32.83       23.72      7.15 o 
   9   1 -11       61.93       62.01      7.77 o 
   9   1 -10       56.18       62.55      7.21 o 
  -9   1   9      450.32      469.03     18.35 o 
  -9   1   8       59.87       47.63      7.07 o 
  -9  -1   7      380.87      303.71     13.89 o 
  -9   1   6        1.68       -2.99      7.81 o 
  -9   1   5      477.20      423.19     14.07 o 
  -9  -1   4      256.36      199.56     10.67 o 
  -9  -1   3      595.33      538.26     13.97 o 
  -9   1   2       59.91       70.61      8.35 o 
  -9   1   1      177.70      219.01     10.29 o 
  -9   1   0        0.03        1.50     12.86 o 
  -9   1  -1      120.72       95.23     11.25 o 
  -9   1  -2      229.81      232.51     13.87 o 
  -9   1  -3        2.30        0.53      9.76 o 
  -9  -1  -4       13.57       12.97      5.72 o 
  -9   1  -5      432.78      508.86     11.01 o 
  -9   1  -6      479.40      483.60     12.03 o 
  -9   1  -7      174.77      230.56     11.60 o 
  -9   1  -8       28.38       33.51      7.78 o 
  -9  -1  -9       21.56       27.03      6.91 o 
  -9  -1 -10       13.00       14.25      7.71 o 
  -9   1 -11        0.40       10.56      5.56 o 
   9   2 -14       27.95       12.82      9.25 o 
   9   2 -13        2.53        7.20      5.83 o 
   9  -2 -12       18.24       24.12      6.86 o 
   9  -2 -11       18.12        8.52      5.16 o 
   9   2 -10      100.02       99.21      7.51 o 
   9  -2  -9       40.75       37.21     10.01 o 
  -9   2   9       62.44       55.51     13.59 o 
  -9   2   8       10.35        0.49      7.33 o 
  -9   2   7      199.58      197.83      7.89 o 
  -9   2   6      241.02      214.18     11.27 o 
  -9   2   5       59.58       77.48      9.93 o 
  -9   2   4      563.17      577.07     14.75 o 
  -9  -2   3       34.96       19.84      7.98 o 
  -9   2   2      459.33      504.22     13.59 o 
  -9   2   1      396.48      480.68     14.40 o 
  -9   2   0        0.91        5.74      8.27 o 
  -9   2  -1       17.06       18.31      9.61 o 
  -9   2  -2        0.15        0.31     10.01 o 
  -9  -2  -3      896.87      860.56     21.73 o 
  -9   2  -4      200.06      218.29      7.96 o 
  -9   2  -5       13.14       25.87      8.05 o 
  -9   2  -6       20.87       25.63      7.99 o 
  -9   2  -7      835.62      852.60     14.96 o 
  -9  -2  -8        3.53        3.61      7.16 o 
  -9  -2  -9        0.84        1.49      6.47 o 
  -9  -2 -10        2.09        4.04      7.22 o 
  -9   2 -10        4.79        8.41     10.88 o 
  -9   2 -11       54.36       65.16      6.13 o 
   9   3 -14        6.39        2.48      7.95 o 
   9   3 -13        1.26        5.24      8.37 o 
   9   3 -12        8.73        6.17      9.81 o 
   9  -3 -11        4.83        4.34      4.99 o 
  -9   3  10       69.75       66.57      7.38 o 
  -9   3   9       60.92       56.41     14.13 o 
  -9   3   8       60.81       53.76      8.28 o 
  -9   3   7       57.08       37.18      5.68 o 
  -9   3   6        4.65       -1.34     11.69 o 
  -9   3   5      103.55       98.25     10.67 o 
  -9   3   4      689.78      752.43     15.66 o 
  -9   3   3      144.55      183.51     10.02 o 
  -9   3   2      139.82      168.27     11.87 o 
  -9   3   1      471.05      586.51     15.71 o 
  -9   3   0        0.01        7.18      8.17 o 
  -9   3  -1      379.33      413.95     15.68 o 
  -9   3  -2      209.70      236.45     14.03 o 
  -9  -3  -3      908.88      832.06     22.14 o 
  -9   3  -4     1669.04     1819.22     20.55 o 
  -9  -3  -5      361.11      434.48     12.09 o 
  -9   3  -6       15.87       20.37      7.82 o 
  -9   3  -7      102.61      135.36      9.72 o 
  -9   3  -8       22.40       31.58      7.03 o 
  -9   3  -9       44.70       57.29      6.85 o 
  -9   3 -10       24.02       27.87      8.04 o 
  -9   3 -11       14.78       13.86      5.47 o 
   9   4 -14       28.76       31.55      8.22 o 
   9   4 -13        0.03       -1.93      8.11 o 
   9   4 -12        4.81       13.84     10.22 o 
   9   4 -11       10.58        6.17      6.31 o 
  -9   4  10       15.00        5.51      9.41 o 
  -9   4   9        8.46        9.37      8.46 o 
  -9   4   9      122.23      112.42     14.65 o 
  -9   4   8      151.19      125.01      7.56 o 
   9   4  -7       55.50       55.49      6.11 o 
  -9   4   6        0.44      -11.79     11.79 o 
  -9   4   5      535.67      537.76     23.13 o 
  -9   4   4      202.37      131.62     14.58 o 
  -9   4   3      336.50      304.64     17.90 o 
  -9   4   2       50.04       60.60     12.82 o 
  -9   4   2       65.72       59.07     16.92 o 
  -9   4   1       21.03       24.58      8.96 o 
  -9   4   0     1118.44      940.59     19.60 o 
  -9   4  -1        2.60        3.15      9.50 o 
  -9   4  -2       41.82       20.32      9.96 o 
  -9   4  -3     1017.08     1037.48     15.88 o 
  -9   4  -4      573.61      659.01     10.33 o 
  -9   4  -5      206.65      222.42     10.11 o 
  -9   4  -6       98.18       68.92     12.09 o 
  -9   4  -7      162.27      216.34     15.85 o 
  -9   4  -8      303.19      321.60     15.03 o 
  -9   4  -9        0.73        8.04      9.31 o 
  -9   4 -10        0.17        2.27     10.76 o 
   9   5 -14        2.79        6.49      8.71 o 
   9   5 -13        0.53       -1.93      8.50 o 
   9   5 -12       29.58       43.08     10.00 o 
   9   5 -11        9.00        2.96      6.16 o 
  -9   5  10        2.32       -5.17      9.03 o 
  -9   5   9       34.03       13.37     12.15 o 
  -9   5   8       13.24       13.61      6.99 o 
   9   5  -7        4.17       -0.77      6.17 o 
  -9   5   6        2.96        3.47      4.68 o 
  -9   5   5      163.22      143.08     17.10 o 
  -9   5   4      247.10      187.01     17.30 o 
  -9   5   3      177.16      129.04     10.46 o 
  -9   5   2       32.29       31.76     14.17 o 
  -9   5   2       57.59       52.99     16.37 o 
  -9   5   1        0.17       -2.60      8.67 o 
  -9   5   0      148.13      144.54     10.92 o 
  -9   5  -1        2.88        7.17      8.93 o 
  -9   5  -2      178.34      148.28     13.12 o 
  -9   5  -3      106.94      104.12      6.57 o 
  -9   5  -4      694.09      647.13     11.16 o 
  -9   5  -5       71.32       90.01      8.78 o 
  -9   5  -6      892.19      943.20     14.05 o 
  -9   5  -7      258.18      306.21     16.05 o 
  -9   5  -8      114.82      110.84     12.17 o 
  -9   5  -9       35.49       45.13      9.81 o 
  -9   5 -10        3.98       15.46      7.38 o 
   9   6 -14        4.13        1.52      5.44 o 
   9   6 -13        5.91        3.53      7.74 o 
   9   6 -12        7.00        9.11      5.22 o 
   9   6 -11        0.50        7.47      6.10 o 
   9   6 -10       42.60       28.22      7.40 o 
  -9   6   9       15.96        4.41     11.73 o 
   9   6  -8        0.72        0.55      6.83 o 
  -9   6   7       23.18        9.64      6.55 o 
  -9   6   6       18.59       14.10      4.78 o 
  -9   6   5      118.53      112.79     16.45 o 
  -9   6   4       28.74       37.29     13.78 o 
  -9   6   3       27.04       33.92     13.72 o 
  -9   6   2      491.89      522.55     22.37 o 
  -9   6   2      704.09      683.44     26.67 o 
  -9   6   1      119.77      150.73     11.02 o 
  -9   6   0        5.69       -1.70      9.24 o 
  -9   6  -1       11.10       22.00      9.36 o 
  -9   6  -2       65.19       62.59      7.30 o 
  -9   6  -2      226.80      261.47     15.70 o 
  -9   6  -3       58.51       50.90      6.68 o 
  -9   6  -4      149.43      180.66      8.62 o 
  -9   6  -5       60.19       52.36      8.49 o 
  -9   6  -6       52.91       60.01      7.61 o 
  -9   6  -7      207.43      201.57     10.06 o 
  -9   6  -8        1.20        6.39      9.73 o 
  -9   6  -9       29.11       44.45      9.16 o 
  -9   6 -10        0.60        7.36      6.77 o 
   9   7 -13        1.83        5.24      7.47 o 
  -9   7  12        1.13       -0.64      5.09 o 
   9   7 -11        2.53       -2.23      5.91 o 
   9   7 -10       17.83       15.39      8.92 o 
  -9   7   9       20.77       16.54      8.54 o 
   9   7  -8       22.81       16.20      5.46 o 
  -9   7   7       14.61       17.27      8.47 o 
   9   7  -6       16.24       20.19      5.12 o 
  -9   7   5      233.58      265.89      7.22 o 
   9   7  -4      126.89      128.95      8.96 o 
  -9   7   3       33.67       46.34     13.20 o 
  -9   7   2       96.34      101.57     18.19 o 
  -9   7   1      455.29      467.48     15.10 o 
  -9   7   0       23.86       31.59     14.42 o 
  -9   7  -1      158.29      167.42      6.66 o 
  -9   7  -2       41.13       55.33     17.85 o 
  -9   7  -2       42.04       46.69      9.17 o 
  -9   7  -3      133.70      110.76      7.34 o 
  -9   7  -4      188.10      192.43      8.81 o 
  -9   7  -5      165.15      164.99      9.73 o 
  -9   7  -6        0.30        2.17      6.91 o 
  -9   7  -7       72.09       87.22      8.45 o 
   9   7   8        4.56        5.56      5.92 o 
  -9   7  -9       81.00      108.28      9.04 o 
  -9   7 -10        4.94        9.03      6.03 o 
   9   8 -13        0.31       -3.86      6.20 o 
   9   8 -12        2.39       -0.99      5.02 o 
  -9   8  11        4.53        1.94      5.82 o 
   9   8 -10       36.08       37.82      8.22 o 
  -9   8   9       34.67       29.96      9.03 o 
  -9   8   8        3.50        7.16      6.63 o 
  -9   8   7       71.02       74.36      8.68 o 
  -9   8   6       25.23       19.44      5.20 o 
  -9   8   5      173.27      180.16      6.82 o 
  -9   8   4      110.99       77.24      5.56 o 
   9   8  -3       51.62       60.86      6.38 o 
  -9   8   2      132.72      132.94      9.03 o 
  -9   8   1      126.75      114.69      6.82 o 
  -9   8   0      115.72       82.58      6.87 o 
  -9   8  -1      206.40      206.17      8.45 o 
  -9   8  -2        6.13        0.63      8.04 o 
  -9   8  -2        9.30      -10.32     13.56 o 
  -9   8  -3       72.11       65.12      7.78 o 
  -9   8  -4      496.25      504.32     11.38 o 
  -9   8  -5       20.60       14.95     10.13 o 
  -9   8  -6        2.01       -1.76      6.70 o 
  -9   8  -7       35.09       28.30      8.12 o 
  -9   8  -8      140.09      180.96      7.13 o 
  -9   8  -9        5.96        6.87      7.44 o 
   9   9 -12        0.58        2.25      4.69 o 
  -9   9  11        0.35       -1.75      5.29 o 
  -9   9  10        9.61       10.73      7.39 o 
   9   9  -9       46.17       31.92      9.47 o 
   9   9  -8       18.70        9.64      6.63 o 
   9   9  -7       19.06       16.63      6.31 o 
  -9   9   6      157.03      104.57      7.88 o 
  -9   9   5      182.84      198.10      7.19 o 
  -9   9   4        3.61       -2.49      4.90 o 
   9   9  -3        0.03       -3.07      4.82 o 
   9   9  -2      117.48       95.49     10.55 o 
  -9   9   2      263.10      227.20     10.61 o 
  -9   9   1       96.94       74.20      5.69 o 
   9   9   0       67.36       63.31      7.26 o 
  -9   9  -1      383.91      371.51      9.47 o 
  -9   9  -2     1230.65     1274.09     17.27 o 
  -9   9  -3       40.93       36.63      7.10 o 
  -9   9  -4        0.20       -1.20      6.92 o 
  -9   9  -5        8.92       10.54      7.76 o 
   9   9   6       30.06       33.81      6.80 o 
  -9   9  -7       61.58       82.97      8.13 o 
  -9   9  -8       63.63       58.27      5.83 o 
  -9   9  -9       15.51       21.60      6.46 o 
   9  10 -12        1.85        3.57      4.10 o 
   9  10 -11       20.57       15.60      5.28 o 
   9  10 -10       23.62        8.42      8.53 o 
   9  10  -9       87.33       50.71      9.14 o 
   9  10  -8        4.57       -1.08      6.49 o 
  -9  10   7       73.07       63.30      8.45 o 
  -9  10   6       21.23       27.67      5.54 o 
  -9  10   5      159.25      139.93      7.15 o 
  -9  10   4      144.38      128.41      6.70 o 
  -9  10   3        5.76       11.01      5.00 o 
   9  10  -2      239.93      216.64     12.82 o 
  -9  10   2      241.30      197.59     25.30 o 
  -9  10   1      132.37      109.17      7.42 o 
   9  10   0      430.80      387.21      8.49 o 
   9  10   1      183.85      207.25      8.80 o 
   9  10   2      228.20      259.22     11.45 o 
  -9  10  -3        3.53       -0.24      6.80 o 
   9  10   4       12.96       26.42      6.90 o 
  -9  10  -5        8.87       12.08      8.26 o 
  -9  10  -6        3.40       12.80      6.25 o 
  -9  10  -7        1.46        5.41      7.26 o 
  -9  10  -8        7.47       11.46      4.84 o 
  -9  11  12        3.62        4.89      7.76 o 
  -9  11  11       12.58       11.94      4.75 o 
   9  11 -10       27.67       30.84      6.37 o 
  -9  11   9        0.93       11.31      7.93 o 
   9  11  -9        6.24        0.12     11.96 o 
   9  11  -8        7.66        4.96      5.28 o 
   9  11  -7      173.89      141.48      9.08 o 
  -9  11   6       34.73       14.78      6.70 o 
   9  11  -5      128.74      120.80      6.69 o 
  -9  11   4       48.22       49.95      5.89 o 
   9  11  -3       37.54       21.39      9.95 o 
   9  11  -2        7.90        4.35     13.08 o 
   9  11  -1       16.22       20.79      9.41 o 
  -9  11   0       35.82       42.72      5.84 o 
  -9  11  -1        0.02       -2.65      6.78 o 
  -9  11  -2       25.39       25.58      9.57 o 
  -9  11  -3       18.69       16.67      6.74 o 
   9  11   4       10.12       21.08      6.65 o 
  -9  11  -5        5.18        5.05      8.17 o 
   9  11   6       16.13       20.75      5.99 o 
   9  11   7        5.16       12.53      6.29 o 
   9  11   8        9.69        7.18      6.01 o 
  -9  12  11        0.29       -1.41      5.90 o 
  -9  12  10        6.87        3.81     10.09 o 
  -9  12   9       17.68       21.48      8.08 o 
   9  12  -9       20.41       22.56     11.18 o 
   9  12  -8        5.17        4.60      5.06 o 
  -9  12   7       55.31       48.13      8.01 o 
  -9  12   6       51.19       39.05      7.00 o 
   9  12  -5       18.79       10.09      6.69 o 
   9  12  -4       65.93       64.75     10.67 o 
   9  12  -3       15.70        4.78      9.49 o 
   9  12  -2      117.58      123.09     15.27 o 
   9  12  -1        1.09        0.21      9.61 o 
   9  12   0        0.79       -0.69      9.28 o 
   9  12   1       24.69       29.34      6.95 o 
   9  12   2       27.08       18.85      8.85 o 
   9  12   2       27.70       20.74     12.95 o 
   9  12   3       12.85        8.23      8.73 o 
   9  12   4       18.49        4.33      8.94 o 
   9  12   5       17.74       28.54      9.86 o 
   9  12   6       18.52       20.22      7.99 o 
   9  12   7        8.27        4.18      9.68 o 
   9  12   8        3.70        5.60      4.86 o 
  -9  13  11        2.24        7.16      4.95 o 
  -9  13  10        2.18        6.18      8.24 o 
  -9  13   9        8.52        1.72      7.21 o 
  -9  13   8        0.86       -3.15      5.39 o 
   9  13  -7       19.25       22.04      7.38 o 
  -9  13   6      127.22      107.42      7.46 o 
  -9  13   5       82.06       61.01      7.37 o 
   9  13  -4        2.67        2.02      9.38 o 
   9  13  -3       69.43       48.45     10.74 o 
   9  13  -2       47.40       43.51      9.40 o 
   9  13  -2       47.56       52.79     14.63 o 
   9  13  -1      199.28      215.55      8.65 o 
   9  13   0        1.50        9.49      6.47 o 
   9  13   1        0.60       -0.24      5.10 o 
   9  13   2      149.28      169.08     10.80 o 
   9  13   2      355.63      386.73     11.93 o 
   9  13   3       24.50       25.94      6.07 o 
   9  13   4        7.24        6.12      5.55 o 
   9  13   5       22.49       29.94      6.62 o 
   9  13   6        9.79        8.73      7.24 o 
   9  13   7       12.22        8.27      8.46 o 
  -9  14  10        8.13        7.11      8.36 o 
  -9  14   9        0.66        0.20      6.79 o 
  -9  14   8        5.03        8.37      7.30 o 
   9  14  -7      104.79       97.54      8.08 o 
  -9  14   6        0.01        0.72      4.75 o 
   9  14  -5       55.34       58.60      8.35 o 
   9  14  -4       44.28       27.70      6.77 o 
   9  14  -3        1.14       -0.61      6.34 o 
   9  14  -2       33.70       45.04      9.26 o 
   9  14  -2       56.16       57.29     14.25 o 
   9  14  -1       22.55       16.41      6.58 o 
   9  14   0      176.37      163.88      7.96 o 
   9  14   1       86.62      109.16      7.42 o 
   9  14   2       22.32       12.65      8.02 o 
   9  14   2       25.10       13.73     12.91 o 
   9  14   3       21.47       16.64      4.76 o 
   9  14   4       14.22       10.97      4.40 o 
   9  14   5        1.36       -2.90      5.57 o 
   9  14   6        1.24        5.25      6.29 o 
   9  14   7       31.77       24.58      5.96 o 
  -9  15   9        0.27        5.59      5.50 o 
  -9  15   8        0.30       -0.82      6.14 o 
  -9  15   7       15.07       19.09      8.18 o 
   9  15  -6        9.06        3.49      4.45 o 
  -9  15   5       17.45        7.34      6.37 o 
   9  15  -4        5.40        7.62      6.04 o 
   9  15  -3        0.03       -0.39      6.09 o 
   9  15  -2       40.80       42.79      8.96 o 
   9  15  -2       54.65       55.81     13.43 o 
   9  15  -1       26.79       16.79      6.25 o 
   9  15   0       29.61       34.74      6.32 o 
   9  15   1      195.09      211.90      7.83 o 
   9  15   2       50.79       60.01      8.06 o 
   9  15   2       59.60       47.69     12.66 o 
   9  15   3        0.00        0.88      5.11 o 
   9  15   4       16.40       13.60      4.59 o 
   9  15   5        2.54       -2.44      8.93 o 
   9  15   6        8.87        2.56      5.02 o 
  -9  16   8        0.06        7.82      4.74 o 
  -9  16   7        3.67        6.17      7.88 o 
  -9  16   6       12.26       20.66      3.86 o 
   9  16  -5       11.79        3.59      7.39 o 
   9  16  -4        0.03        2.00      5.61 o 
   9  16  -3        1.51        0.82      5.77 o 
   9  16  -2        7.32        0.55      7.77 o 
   9  16  -2       11.41       17.87     11.48 o 
   9  16  -1      101.56      110.21      6.83 o 
   9  16   0       14.30       12.93      5.72 o 
   9  16   1       27.69       36.75      5.68 o 
   9  16   2       12.17       17.01      6.50 o 
   9  16   2       15.01        8.95     10.82 o 
   9  16   3        8.67        1.79      4.40 o 
   9  16   4       12.58       10.86      6.30 o 
   9  16   5        3.89        1.52      5.19 o 
   9  17  -5       10.04       21.33      5.85 o 
   9  17  -4        0.56       -1.67      4.98 o 
   9  17  -3        3.28       -0.91      5.07 o 
   9  17  -2        8.48       13.92      7.18 o 
   9  17  -2        8.64       20.25      9.99 o 
   9  17  -1        9.46       21.43      5.20 o 
   9  17   0        7.91        6.89      4.92 o 
   9  17   1        6.73        4.88      4.55 o 
   9  17   2        5.85        3.30      5.41 o 
   9  17   2       16.28       19.49      9.26 o 
   9  17   3       15.63       10.70      5.91 o 
   9  18  -3        0.20        5.67      5.41 o 
   9  18  -2        0.01       -5.52      5.52 o 
   9  18  -2        5.80        8.22      7.93 o 
   9  18  -1        1.70        7.31      4.02 o 
   9  18   0        8.18        9.80      5.89 o 
   9  18   1       13.51       10.15      5.21 o 
  10   0 -14        3.91        2.08      7.31 o 
  10   0 -12       94.71       93.59     10.83 o 
  10   0 -10      104.22       86.65     14.73 o 
 -10   0   8      343.43      250.83     10.73 o 
 -10   0   6       24.43       17.33     12.50 o 
 -10   0   4        6.28        8.77     10.82 o 
 -10   0   2      425.33      531.60     20.83 o 
 -10   0   0      296.52      189.78     17.93 o 
 -10   0  -2        0.82       34.04     15.86 o 
 -10   0  -4     1485.09     1546.81     21.84 o 
 -10   0  -6      293.00      282.78     14.79 o 
 -10   0  -8       15.82       14.65      9.63 o 
 -10   0 -10        7.02       21.39      6.23 o 
  10   1 -14        5.24       10.31      7.90 o 
  10   1 -13       10.19       10.90      5.74 o 
  10  -1 -12       12.72        7.82      6.53 o 
  10  -1 -11        0.02        4.40      6.86 o 
 -10   1  10      223.29      221.83      8.76 o 
 -10   1   9      129.07      105.11     11.60 o 
 -10   1   8       15.77       12.25      6.17 o 
 -10   1   7       76.14       66.10      5.46 o 
 -10   1   6      166.48      170.25     12.15 o 
 -10   1   5       69.82       95.45     11.16 o 
 -10   1   4       93.12       63.95      9.21 o 
 -10  -1   3      390.64      372.18     13.27 o 
 -10   1   2        2.19        0.40      7.74 o 
 -10   1   1       40.19       30.18      9.64 o 
 -10   1   0      223.18      202.93     13.39 o 
 -10   1  -1      216.96      201.53     13.97 o 
 -10   1  -2      201.66      239.07     14.53 o 
 -10   1  -3       17.47        7.54      5.67 o 
 -10  -1  -4       92.21       92.95      7.17 o 
 -10   1  -5      708.37      839.47     15.18 o 
 -10   1  -6      115.94      118.09      8.89 o 
 -10   1  -7       39.09       41.31      9.35 o 
 -10   1  -8       10.51       12.30      6.51 o 
 -10   1  -9       26.96       19.12      6.08 o 
 -10   1 -10       26.48       33.74      4.43 o 
  10   2 -14       14.43        7.18      7.99 o 
  10  -2 -13        3.33        1.87      5.11 o 
  10   2 -12        5.12        6.72      6.96 o 
  10   2 -11       22.08       16.45      5.07 o 
  10   2 -10        5.68        7.70      7.48 o 
  10  -2  -9       24.94       23.10      7.23 o 
 -10   2   8       27.61       37.99     10.51 o 
 -10   2   7      232.45      234.75      8.03 o 
 -10   2   6        2.53        4.04      7.81 o 
 -10   2   5        3.29        8.76     11.67 o 
 -10   2   4      279.20      282.61     12.22 o 
 -10   2   3      158.29      142.88     10.36 o 
 -10   2   2      172.79      168.30     10.28 o 
 -10   2   1       87.93       61.16      9.73 o 
 -10   2   0      511.11      516.09     17.56 o 
 -10   2  -1       64.83       67.82     11.36 o 
 -10   2  -2        9.13        1.72      7.32 o 
 -10  -2  -3      120.12      112.75      7.01 o 
 -10  -2  -4       55.14       42.27      7.87 o 
 -10   2  -5      294.27      364.69     12.00 o 
 -10   2  -6       71.95       74.72      8.41 o 
 -10   2  -7       55.91       64.60      9.64 o 
 -10   2  -8       50.26       45.46      7.06 o 
 -10   2  -9        2.27        1.72      5.38 o 
 -10   2 -10       20.03       26.31      6.81 o 
  10   3 -14       15.70       25.93      8.08 o 
  10   3 -13        0.65        4.44      8.59 o 
  10   3 -12       33.42       37.23      6.05 o 
  10   3 -11       18.56       12.29      6.12 o 
 -10   3  10       17.14       22.05      8.53 o 
 -10   3   9       34.75       10.30      9.86 o 
 -10   3   8       35.39       32.34     10.06 o 
 -10   3   7      297.47      256.05      7.57 o 
 -10   3   6      251.54      242.80      8.36 o 
 -10   3   5      195.83      199.06     18.71 o 
 -10   3   4        1.48        3.42     11.26 o 
 -10   3   3       72.24       44.60      8.44 o 
 -10   3   2       33.74       30.68      9.01 o 
 -10   3   1      239.76      247.01     12.68 o 
 -10   3   0        9.87        5.93      9.47 o 
 -10   3  -1       86.15       82.00     11.72 o 
 -10   3  -2       23.43        8.14      7.44 o 
 -10  -3  -3      322.96      355.62      8.40 o 
 -10   3  -4      478.70      522.60     17.02 o 
 -10   3  -5      693.36      787.87     14.65 o 
 -10   3  -6      707.83      815.51     14.04 o 
 -10   3  -7      207.84      238.36     10.32 o 
 -10   3  -8        3.61        4.25      6.38 o 
 -10   3  -9       29.00       35.31      8.90 o 
 -10   3 -10        8.48        3.02      6.47 o 
  10   4 -14       63.98       70.37      8.13 o 
  10   4 -13       20.88       32.25      8.89 o 
 -10   4  12       18.12       10.35      5.81 o 
 -10   4  11        1.74        1.58      5.98 o 
 -10   4  10      121.26       96.51      9.46 o 
 -10   4   9       51.29       42.75     10.45 o 
 -10   4   8       16.21       10.33      6.92 o 
  10   4  -7       52.29       34.78      6.38 o 
 -10   4   6        2.73       -1.25      4.96 o 
 -10   4   5      899.24      873.14     17.20 o 
 -10   4   4       19.48       60.65     13.48 o 
 -10   4   3      118.28      151.08     11.58 o 
 -10   4   2       14.43       11.17      9.13 o 
 -10   4   1        4.57        3.42      9.15 o 
 -10   4   0      480.14      367.18     15.61 o 
 -10   4  -1        0.86       10.43      7.01 o 
 -10   4  -2       46.49       39.82      5.76 o 
 -10  -4  -3      138.38      147.30      7.23 o 
 -10   4  -4     1212.93     1206.14     15.27 o 
 -10   4  -5      226.16      231.60     10.28 o 
 -10   4  -6        1.60       10.01     10.04 o 
 -10   4  -7       62.23       87.95     14.21 o 
 -10   4  -8        1.23        7.29      9.59 o 
 -10   4  -9       32.36       29.16      8.43 o 
 -10   4 -10        1.58        2.91      6.06 o 
  10   5 -13        2.82        7.05      7.77 o 
  10   5 -12       24.14       20.34      9.28 o 
  10   5 -11        8.67        9.59      6.00 o 
 -10   5  10       26.08       10.92      7.14 o 
 -10   5   9       25.41       11.19      6.56 o 
 -10   5   8       25.89       16.70      7.02 o 
  10   5  -7       73.50       57.85      6.82 o 
  10   5  -6      231.94      200.23      6.81 o 
 -10   5   5      164.70      155.86      7.93 o 
 -10   5   4      301.73      284.57     11.61 o 
 -10   5   3      603.55      522.73     15.93 o 
 -10   5   2       14.53       13.55     14.25 o 
 -10   5   2      110.95       67.03     18.28 o 
 -10   5   1        0.63        0.93      8.69 o 
 -10   5   0        3.45        7.46      6.80 o 
 -10   5  -1        3.65       -0.91      5.16 o 
 -10   5  -2       43.71       57.55      6.02 o 
 -10   5  -3       37.17       33.72      6.42 o 
 -10   5  -4       14.46       28.12      7.10 o 
 -10   5  -5      103.12      108.94      9.27 o 
 -10   5  -6       70.95       74.89      7.41 o 
 -10   5  -7       46.30       51.05     13.12 o 
 -10   5  -8       18.36       40.41     10.22 o 
 -10   5  -9        1.25        8.49      7.67 o 
 -10   5 -10        4.76        6.79      5.52 o 
  10   6 -13        1.08       -5.50      7.40 o 
  10   6 -12        3.58       -0.12      5.01 o 
 -10   6  11       24.48       27.64      6.29 o 
  10   6 -10        8.47       10.30      8.45 o 
 -10   6   9        1.14       -3.81      8.56 o 
  10   6  -8        7.78       16.47      7.16 o 
  10   6  -7       59.03       42.96      6.98 o 
  10   6  -6        0.29        2.15      4.92 o 
  10   6  -5       37.01       43.37      7.52 o 
 -10   6   4      274.61      278.46      8.80 o 
  10   6  -3       89.50       88.06      5.70 o 
 -10   6   2      298.91      343.12     11.41 o 
 -10   6   2      334.16      355.61     14.11 o 
 -10   6   1       51.94       34.69      7.03 o 
 -10   6   0      160.77      171.18      8.66 o 
 -10   6  -1       67.48       71.67      6.14 o 
 -10   6  -2        9.95       16.12      7.93 o 
 -10   6  -2       11.71        5.91     13.48 o 
 -10   6  -3      292.09      303.14      9.69 o 
 -10   6  -4      123.56      106.12      7.82 o 
 -10   6  -5       41.68       49.48      8.09 o 
 -10   6  -6       11.03        6.82      6.59 o 
 -10   6  -7        2.43       -3.05      8.64 o 
 -10   6  -8      139.66      148.30     10.42 o 
 -10   6  -9        2.76        0.15      7.39 o 
  10   7 -13        1.80        5.32      6.95 o 
  10   7 -12       49.18       44.93      5.56 o 
  10   7 -11        4.10        0.80      5.78 o 
 -10   7  10      126.23       85.11      8.27 o 
 -10   7   9      119.31       92.75     10.34 o 
 -10   7   8       23.02        8.54      6.99 o 
 -10   7   7      140.91      129.01      8.90 o 
  10   7  -6      110.10       89.70      6.54 o 
  10   7  -5       45.21       56.93      5.88 o 
 -10   7   4      117.22      112.90      7.41 o 
  10   7  -3        9.48        0.91      4.88 o 
 -10   7   2        1.67        4.12      6.30 o 
 -10   7   2       23.91       16.25     11.30 o 
 -10   7   1       57.72       71.94      5.50 o 
  10   7   0        4.66        4.10      4.55 o 
 -10   7  -1      357.67      385.28      9.55 o 
 -10   7  -2       85.37       71.83      7.83 o 
 -10   7  -3      739.30      760.18     13.23 o 
 -10   7  -4      176.64      166.38      8.70 o 
 -10   7  -5      139.09      152.25      9.41 o 
 -10   7  -6        4.27       -3.74      6.48 o 
 -10   7  -7      124.84      134.64      8.05 o 
 -10   7  -8       20.43       22.31      8.34 o 
 -10   7  -9        5.14       10.33      6.84 o 
  10   8 -13        0.15       -0.50      5.54 o 
  10   8 -12        6.66        2.16      4.77 o 
  10   8 -11        1.54        5.12      5.68 o 
 -10   8  10       31.96       31.20      8.86 o 
 -10   8   9       35.42       32.34      9.46 o 
  10   8  -8      152.36      139.19      7.03 o 
 -10   8   7       70.12       70.57      9.13 o 
 -10   8   6       12.24       15.03      5.70 o 
 -10   8   5      225.50      214.05      8.07 o 
  10   8  -4       51.40       59.90      6.94 o 
  10   8  -3      200.58      213.45      8.26 o 
 -10   8   2        5.86        7.89      6.64 o 
 -10   8   2        9.18       -4.62     11.50 o 
 -10   8   1      384.75      385.79      8.00 o 
 -10   8   0      453.79      446.47     11.11 o 
 -10   8  -1      615.30      582.07     11.87 o 
  10   8   2       34.89       53.99      9.98 o 
 -10   8  -2       60.58       67.66     15.31 o 
  10   8   3       39.63       39.90      7.42 o 
 -10   8  -4       22.43       20.71      7.05 o 
 -10   8  -5       79.81       91.40      8.63 o 
 -10   8  -6       34.51       34.09      6.55 o 
  10   8   7       15.29       11.90      7.86 o 
 -10   8  -8        8.30       31.67      8.29 o 
 -10   8  -9       66.34       67.20      6.52 o 
  10   9 -12        5.88        4.14      4.42 o 
  10   9 -11        4.66        3.27      5.28 o 
  10   9 -10       60.50       41.07      7.39 o 
 -10   9   9       67.20       44.83      9.33 o 
 -10   9   8       40.55       25.71      7.03 o 
  10   9  -7        6.64        6.11      7.94 o 
 -10   9   6        0.08       -0.46      5.56 o 
  10   9  -5       22.83       25.46      7.68 o 
 -10   9   4      152.28      125.81      7.04 o 
 -10   9   3       29.83       25.60      7.66 o 
  10   9  -2      714.03      733.09     13.58 o 
 -10   9   2     1170.69     1186.44     25.59 o 
 -10   9   1      956.02     1001.93     12.29 o 
 -10   9   0      234.73      280.83      7.96 o 
 -10   9  -1      407.41      374.00     10.62 o 
  10   9   2       57.90       59.77     10.16 o 
 -10   9  -2      174.81      163.24     16.42 o 
  10   9   3       45.72       50.24      7.38 o 
 -10   9  -4       28.21       25.66      7.03 o 
 -10   9  -5        8.42       14.83      7.35 o 
 -10   9  -6       26.87       25.13      6.40 o 
  10   9   7       47.45       50.98      7.03 o 
 -10   9  -8       17.77       15.02      7.15 o 
  10  10 -12        1.10        1.27      5.22 o 
 -10  10  11       14.43        9.49      5.06 o 
 -10  10  10        5.26        6.50      7.55 o 
 -10  10   9        8.65        5.08      5.99 o 
  10  10  -8        0.00        3.90      6.51 o 
  10  10  -7       75.51       68.05      7.02 o 
  10  10  -6       38.34       24.18      5.56 o 
 -10  10   5       33.44       23.21      7.07 o 
 -10  10   4        0.35        4.94      5.39 o 
 -10  10   3      179.94      196.32      7.72 o 
 -10  10   2      396.62      419.75     11.46 o 
 -10  10   1      511.65      525.32     12.17 o 
 -10  10   0      409.99      443.10     11.38 o 
 -10  10  -1      211.37      217.41      7.49 o 
  10  10   2      103.62      102.06     10.77 o 
 -10  10  -2      139.79      173.14     15.65 o 
 -10  10  -3        2.99        0.37      6.71 o 
 -10  10  -4       93.05       98.34      7.57 o 
 -10  10  -5        4.30       -1.20     11.11 o 
 -10  10  -6        0.16       -3.68      5.63 o 
 -10  10  -7        4.40       11.68      9.42 o 
  10  10   8        0.46       -4.92      4.92 o 
  10  11 -11        4.95        7.04      4.45 o 
 -10  11  10       17.82       16.95      6.33 o 
  10  11  -9       13.89       15.12      5.92 o 
  10  11  -8       22.50       23.04      6.54 o 
  10  11  -7       10.59        2.41      9.91 o 
 -10  11   6        4.17        7.97      5.47 o 
 -10  11   5      183.83      143.88      7.10 o 
 -10  11   4      153.22      123.67      6.88 o 
 -10  11   3       22.76       15.68      7.11 o 
  10  11  -2       38.98       35.47     10.28 o 
  10  11  -1       34.12       18.51      9.98 o 
  10  11   0        0.17        3.06      7.02 o 
 -10  11  -1        2.72        8.20      5.46 o 
  10  11   2        5.60       14.22      9.25 o 
  10  11   3        0.65        1.08      6.61 o 
 -10  11  -4        9.05        3.24      6.20 o 
 -10  11  -5        1.33        8.33      6.75 o 
 -10  11  -6        3.53       -2.24      5.26 o 
 -10  11  -7       14.98       12.00      8.91 o 
 -10  12  11        0.53        1.26      5.11 o 
 -10  12  10       23.21        5.81     10.61 o 
  10  12  -9        4.76        7.25      5.38 o 
  10  12  -8        1.97       -1.68      4.83 o 
 -10  12   7       27.01       27.47      8.74 o 
  10  12  -6        0.59       -3.65      6.05 o 
 -10  12   5       25.22       20.20      8.92 o 
  10  12  -4        1.78       -0.32      9.33 o 
  10  12  -3      113.17       85.83     11.37 o 
  10  12  -2        1.15       -4.89      9.86 o 
  10  12  -1       56.97       50.89     10.71 o 
  10  12   0      560.59      528.79     17.08 o 
  10  12   1      113.30      106.32     11.34 o 
  10  12   2       62.90       75.28     10.37 o 
  10  12   2       86.70       97.53     13.56 o 
 -10  12  -3        7.63        7.06      6.31 o 
 -10  12  -4        8.86       15.59      5.99 o 
  10  12   5       10.50        4.70     10.61 o 
  10  12   6       10.27       14.90      6.91 o 
  10  12   7       38.11       58.57      7.48 o 
 -10  13  10        5.42        0.35      8.68 o 
 -10  13   9        3.12       -5.23      6.87 o 
 -10  13   8        0.37       -1.67      5.20 o 
  10  13  -7       18.88       14.49      7.39 o 
  10  13  -6       13.24       12.79      5.90 o 
 -10  13   5       32.33       21.68      7.04 o 
  10  13  -4        0.03        9.71      9.48 o 
  10  13  -3       48.09       42.83     10.56 o 
  10  13  -2      381.66      404.15     15.89 o 
  10  13  -1       52.58       60.17     11.03 o 
  10  13   0        0.48        9.55      9.52 o 
  10  13   1       18.76       29.99      9.75 o 
  10  13   2       13.55       22.33      9.30 o 
  10  13   3       36.85       25.37      9.05 o 
  10  13   4        6.72        9.83      7.97 o 
  10  13   5       23.87       33.63      8.93 o 
  10  13   6        7.70        6.58      6.11 o 
 -10  14  10        0.16       -0.51      7.99 o 
 -10  14   9        3.53       -3.11      5.55 o 
 -10  14   8        2.44        1.97      6.27 o 
 -10  14   7       23.74       15.86      6.38 o 
 -10  14   6       45.20       50.05      4.65 o 
  10  14  -5        0.94        0.68     12.99 o 
  10  14  -4        0.25        1.31      8.88 o 
  10  14  -3        0.25        6.07      9.11 o 
  10  14  -2        5.15       -1.46      9.40 o 
  10  14  -1      278.49      244.72     13.31 o 
  10  14   0       64.00       64.30     10.02 o 
  10  14   1       42.13       38.56      9.64 o 
  10  14   2        1.28        0.91      8.66 o 
  10  14   3        0.21       -7.10      8.08 o 
  10  14   4        7.68       12.66      7.39 o 
  10  14   5       25.21       38.07      8.37 o 
  10  14   6        8.02        7.89      4.73 o 
 -10  15   9        6.60        2.73      4.05 o 
 -10  15   8        0.39        3.81      5.08 o 
 -10  15   7        5.93       15.33      7.19 o 
  10  15  -6        0.03       -4.60      4.60 o 
 -10  15   5       77.76       79.57      6.55 o 
  10  15  -4        2.95       -2.04      8.80 o 
  10  15  -3        3.89        1.00      8.39 o 
  10  15  -2       43.76       60.44     12.32 o 
  10  15  -1      176.69      211.82     12.04 o 
  10  15   0        5.57       10.58      8.71 o 
  10  15   1        0.00        9.43      8.46 o 
  10  15   2        1.13        4.24      7.80 o 
  10  15   3        1.10       -0.28      7.20 o 
  10  15   4       10.30       14.34      6.59 o 
  10  15   5        6.64        7.81      6.22 o 
  10  16  -6        8.76        1.57      6.36 o 
  10  16  -5       14.96       12.32      8.84 o 
  10  16  -4       11.65        3.09      7.80 o 
  10  16  -3        0.13        4.36      7.93 o 
  10  16  -2        5.24       13.30      8.00 o 
  10  16  -1        0.27       13.12      7.93 o 
  10  16   0      188.25      181.57     10.13 o 
  10  16   1       41.99       35.37      7.95 o 
  10  16   2       32.77       14.01      7.17 o 
  10  16   3        0.07        1.22      6.14 o 
  10  16   4        1.35       -2.28      4.77 o 
  10  17  -5        2.03       -2.59      8.47 o 
  10  17  -4       28.62       23.19      6.63 o 
  10  17  -3        1.37       -2.25      6.72 o 
  10  17  -2       19.28       18.63      6.96 o 
  10  17  -1        4.05        7.80      6.79 o 
  10  17   0       20.38       23.81      6.41 o 
  10  17   1        2.48        2.12      5.97 o 
  10  17   2        7.17        8.20      5.19 o 
  11   0 -12       85.45       64.94     10.00 o 
  11   0 -10       58.09       49.29     14.73 o 
 -11   0   8        3.10       -5.85      9.18 o 
 -11   0   6       14.35       17.70      8.50 o 
 -11   0   4        8.58       32.00     12.24 o 
 -11   0   2      299.67      326.39     18.79 o 
 -11   0   0      213.51      274.35     22.20 o 
 -11   0  -2        0.06       14.43      8.66 o 
 -11   0  -4      356.79      350.52     15.67 o 
 -11   0  -6       18.12       18.42     10.04 o 
 -11   0  -8        4.47       10.01      8.22 o 
  11   1 -13        6.92       13.55      4.69 o 
  11   1 -12       15.56        9.28      6.39 o 
  11   1 -11       48.66       35.89      7.06 o 
 -11   1  10        3.29       11.22      7.25 o 
 -11   1   9        3.33       -3.47     10.22 o 
 -11   1   8        7.92        9.34      6.83 o 
 -11   1   7       69.85       74.01      6.48 o 
 -11  -1   6      163.17      135.74      6.85 o 
 -11  -1   5      234.49      220.18      8.08 o 
 -11   1   4        4.59        0.26      6.11 o 
 -11   1   3       12.16       12.79      8.42 o 
 -11   1   2       98.00       90.04     15.24 o 
 -11   1   1      229.07      227.22     14.44 o 
 -11   1   0      104.27      101.21      7.93 o 
 -11   1  -1       98.81       87.80      6.46 o 
 -11  -1  -2       35.45       45.86      6.39 o 
 -11   1  -3       74.11       81.96      8.19 o 
 -11  -1  -4        0.03       -7.92      7.92 o 
 -11   1  -5      456.34      598.73     13.57 o 
 -11   1  -6       36.40       34.50      7.62 o 
 -11   1  -7       23.91       20.43      9.40 o 
 -11   1  -8        0.13        0.50      5.80 o 
 -11   1  -9        0.38       -0.07      4.54 o 
  11   2 -13        1.97       -2.01      7.43 o 
  11   2 -12        5.54        8.06      5.86 o 
  11   2 -11       18.77       15.94      5.11 o 
  11   2 -10        1.70        9.38      7.56 o 
  11  -2  -9        4.74       13.04      7.10 o 
 -11   2   8       33.23       37.89     11.11 o 
 -11   2   7      454.26      434.29     11.37 o 
  11   2  -6       20.01        8.80      6.47 o 
 -11   2   5      218.45      256.77     12.01 o 
 -11   2   4      302.58      276.32      9.39 o 
 -11  -2   3      583.76      572.04     11.45 o 
 -11   2   2        8.17        3.20      9.03 o 
 -11   2   1       74.29       70.70      9.30 o 
 -11   2   0      256.82      293.49     10.29 o 
 -11   2  -1       76.90       73.87      7.83 o 
 -11  -2  -2        6.42       11.59      6.14 o 
 -11   2  -3      135.23      153.91      8.60 o 
 -11   2  -4       10.71       -2.40      7.39 o 
 -11   2  -5       11.94       20.82      9.95 o 
 -11  -2  -6        8.83        5.74      6.78 o 
 -11   2  -7       21.77       30.63      8.90 o 
 -11   2  -8        0.13       -1.02      5.66 o 
 -11   2  -9        1.32       10.02      6.94 o 
  11   3 -13        1.10        0.16      7.39 o 
  11   3 -12       43.72       27.52      5.97 o 
  11   3 -11       67.60       74.88      6.97 o 
  11   3 -10       18.61       11.96      8.87 o 
 -11   3   9      114.05      104.77     12.02 o 
 -11   3   8       11.60       12.93     10.27 o 
  11   3  -7       49.08       27.55      6.99 o 
  11   3  -6       55.00       54.62      6.98 o 
  11   3  -5      741.48      716.93     12.32 o 
 -11   3   4     1048.95     1044.49     17.62 o 
 -11   3   3      554.41      529.65      9.58 o 
 -11   3   2      108.93      100.08      8.01 o 
 -11   3   1        0.75        3.24      8.08 o 
 -11   3   0       48.18       48.76      7.68 o 
 -11   3  -1       33.21       22.31      7.60 o 
 -11   3  -2      296.85      292.57     10.39 o 
 -11   3  -3       16.95       19.55     10.24 o 
 -11   3  -4       32.30       26.81     11.51 o 
 -11   3  -5      158.28      157.28     14.91 o 
 -11   3  -6        1.04       -9.43     10.40 o 
 -11   3  -7       22.00       23.56     12.45 o 
 -11   3  -8        3.11       -4.68      8.65 o 
 -11   3  -9       53.43       62.08      7.65 o 
  11   4 -13        0.10       -5.97      7.40 o 
 -11   4  12       19.80       13.48      5.51 o 
 -11   4  11        0.33        1.64      5.87 o 
  11   4 -10        6.88        2.83      9.32 o 
 -11   4   9      102.13       76.38     11.48 o 
 -11   4   8       60.73       59.90     11.37 o 
  11   4  -7      406.52      367.28     10.05 o 
 -11   4   6      137.96       86.72      7.22 o 
 -11   4   5      138.00      144.97      8.03 o 
  11   4  -4      755.32      767.99     11.93 o 
 -11   4   3      358.61      363.83      7.28 o 
 -11   4   2        1.88       -6.51      6.51 o 
 -11   4   1       30.12       25.18      7.27 o 
 -11   4   0       11.27       17.39      6.93 o 
 -11   4  -1        2.20       11.72      7.67 o 
 -11   4  -2        0.19       -2.92      9.49 o 
 -11   4  -3        1.19       -2.94     10.61 o 
 -11   4  -4       12.03       12.36     10.87 o 
 -11   4  -5      118.70      147.57     14.42 o 
 -11   4  -6        0.29       -3.65      9.82 o 
 -11   4  -7       43.38       64.85     13.23 o 
 -11   4  -8        2.12        2.21      8.41 o 
 -11   4  -9       66.57       82.34      7.53 o 
  11   5 -13        3.61        4.01      6.86 o 
  11   5 -12        6.54        9.59      8.81 o 
  11   5 -11        0.00        0.97      6.10 o 
  11   5 -10       29.54       17.83      8.49 o 
 -11   5   9        7.80        3.04      6.64 o 
  11   5  -8       90.61       68.58      7.97 o 
  11   5  -7      106.60       81.66      7.94 o 
 -11   5   6       56.27       53.20      6.50 o 
  11   5  -5        5.74        1.94     10.31 o 
 -11   5   4      543.84      583.71     10.98 o 
 -11   5   3       12.16        3.36      4.87 o 
 -11   5   2      113.49      105.27      6.42 o 
 -11   5   2      137.12      145.01     14.99 o 
 -11   5   1        9.85        6.96      5.24 o 
 -11   5   0        0.10       -0.72      5.47 o 
 -11   5  -1      273.06      316.25      8.26 o 
 -11   5  -2      344.89      338.60     15.30 o 
 -11   5  -3      105.55      103.80     11.70 o 
 -11   5  -4      165.81      191.85     13.12 o 
 -11   5  -5      127.47      176.15     14.54 o 
 -11   5  -6       56.41       66.45     11.27 o 
 -11   5  -7        5.34        8.64     11.96 o 
 -11   5  -8        6.15        5.00      8.36 o 
 -11   5  -9        4.57        3.44      6.36 o 
  11   6 -13        0.28        7.19      6.34 o 
 -11   6  12        0.45       -3.36      4.95 o 
  11   6 -11        7.55        6.77      5.97 o 
 -11   6  10       28.49       27.66      8.89 o 
 -11   6   9       13.43        8.06      6.71 o 
  11   6  -8        1.75        3.82      7.00 o 
 -11   6   7       35.93       34.65      7.68 o 
 -11   6   6        5.43        4.53      5.99 o 
  11   6  -5       24.99       18.64      8.32 o 
  11   6  -4      198.75      200.50      8.13 o 
  11   6  -3       38.55       30.91      5.42 o 
 -11   6   2        3.26        0.71      5.18 o 
 -11   6   1      280.63      272.14      7.88 o 
 -11   6   0      170.02      185.74      7.43 o 
 -11   6  -1      405.25      460.43     11.21 o 
 -11   6  -2       32.86       25.78     11.01 o 
 -11   6  -3      157.46      169.38      8.74 o 
 -11   6  -4        0.06       -1.00      6.86 o 
 -11   6  -5       65.63       90.34     11.50 o 
 -11   6  -6        0.58       -2.64      9.84 o 
 -11   6  -7       53.27       56.93     11.55 o 
 -11   6  -8        0.23        6.77      7.57 o 
 -11   6  -9       16.96       17.68      5.76 o 
  11   7 -13        6.20        5.11      5.40 o 
 -11   7  12       16.14       12.71      5.09 o 
  11   7 -11       13.95        7.49      6.08 o 
 -11   7  10       35.65       38.56      8.26 o 
 -11   7   9       44.90       25.05      9.84 o 
  11   7  -8        7.99       15.78      7.27 o 
  11   7  -7       80.20       99.51      8.14 o 
  11   7  -6       36.03       24.33      6.26 o 
 -11   7   5      246.16      193.62      8.21 o 
  11   7  -4      438.64      415.50     11.27 o 
 -11   7   3       44.62       22.06      6.89 o 
 -11   7   2      166.33      172.50      8.58 o 
 -11   7   2      212.48      215.86     17.31 o 
 -11   7   1        0.48        2.89      5.34 o 
 -11   7   0       52.83       48.83      7.21 o 
  11   7   1       11.73       20.19      6.76 o 
 -11   7  -2      107.58      119.94      8.40 o 
 -11   7  -3      179.77      195.20      8.73 o 
 -11   7  -4       47.97       39.34      7.15 o 
 -11   7  -5      472.60      554.59     18.03 o 
 -11   7  -6       55.71       37.72      9.84 o 
 -11   7  -7        0.53        0.48     11.99 o 
 -11   7  -8        3.45        2.75      7.05 o 
  11   8 -12        1.32       -4.23      6.77 o 
  11   8 -11       43.34       23.10      6.08 o 
 -11   8  10        4.40        7.18      8.52 o 
 -11   8   9       18.93       15.61      9.39 o 
  11   8  -8       37.22       36.58      6.01 o 
 -11   8   7       43.55       26.31      9.06 o 
  11   8  -6        1.37       -1.54      5.91 o 
 -11   8   5       51.65       57.93      6.94 o 
 -11   8   4      933.00      888.82     12.26 o 
  11   8  -3       98.95       87.80      8.10 o 
 -11   8   2       47.51       40.77      7.57 o 
 -11   8   2       66.38       42.43     15.39 o 
 -11   8   1      316.33      299.61      8.30 o 
 -11   8   0      363.07      347.60      8.57 o 
 -11   8  -1      538.12      547.96     12.27 o 
  11   8   2       27.63       34.03      7.29 o 
 -11   8  -3       23.66       16.72      6.84 o 
 -11   8  -4       41.69       42.23      7.04 o 
 -11   8  -5       12.76       12.30     11.27 o 
 -11   8  -6       12.69       25.84      9.53 o 
 -11   8  -7        3.89       13.84     10.03 o 
 -11   8  -8        0.19        2.78      6.27 o 
  11   9 -12       12.01       11.91      3.83 o 
  11   9 -11       10.11       12.38      4.24 o 
 -11   9  10       18.57       20.75      8.14 o 
 -11   9   9        1.74        4.71      8.98 o 
  11   9  -8        1.40        1.41      6.56 o 
 -11   9   7       28.14       22.73      6.86 o 
 -11   9   6       24.02       14.32      6.15 o 
 -11   9   5        5.15       11.42      6.81 o 
 -11   9   4      123.47      112.00      6.68 o 
  11   9  -3       38.05       22.70      7.44 o 
 -11   9   2      216.23      202.45      9.28 o 
 -11   9   1      205.86      219.94      7.94 o 
 -11   9   0        0.29        4.80      5.65 o 
 -11   9  -1      268.71      291.51      8.26 o 
  11   9   2      273.79      275.02      9.29 o 
 -11   9  -2      457.92      489.28     19.80 o 
  11   9   3       59.84       45.96      7.09 o 
 -11   9  -4        7.97        3.50      6.48 o 
 -11   9  -5       19.43       24.33     10.49 o 
 -11   9  -6       17.21       24.62      8.54 o 
 -11   9  -7        2.85        5.75      6.22 o 
  11  10 -11        0.33        0.26      4.32 o 
  11  10 -10        2.06       -0.94      8.90 o 
  11  10  -9        0.16       -6.09      6.09 o 
  11  10  -8      104.18       91.88      7.68 o 
 -11  10   7       16.91       14.32      6.72 o 
 -11  10   6        1.83       -4.52      5.68 o 
 -11  10   5       26.95       22.16      7.36 o 
  11  10  -4        1.65        7.25      5.35 o 
 -11  10   3        5.75       -3.19      5.38 o 
 -11  10   2       66.89       77.54      8.00 o 
 -11  10   2      122.92      153.04     14.76 o 
 -11  10   1        6.42        0.04      5.87 o 
 -11  10   0      213.22      193.09      7.22 o 
 -11  10  -1      207.68      210.70      9.35 o 
  11  10   2       61.56       66.25     10.51 o 
 -11  10  -2      192.89      188.25     16.11 o 
 -11  10  -3       10.44        3.12      6.34 o 
 -11  10  -4        0.30       -4.33      9.09 o 
 -11  10  -5        6.05       -3.42     11.90 o 
  11  10   6        4.70        2.91      5.04 o 
 -11  10  -7        7.07        0.86      6.70 o 
 -11  11  11        5.39        4.81      4.85 o 
  11  11 -10       21.31       14.74      6.70 o 
 -11  11   9       26.89       31.44      5.87 o 
  11  11  -8        2.89       -1.33      6.11 o 
 -11  11   7       33.19       21.57      8.66 o 
  11  11  -6        0.12       -1.57      5.33 o 
 -11  11   5       35.20       26.85      6.63 o 
 -11  11   4        5.70       11.17      5.51 o 
 -11  11   3        1.21       -3.23      6.90 o 
 -11  11   2        8.09       12.84      6.48 o 
  11  11  -1       46.13       43.48     10.37 o 
 -11  11   0       15.51       13.41      6.86 o 
 -11  11  -1       97.30       91.66      7.98 o 
  11  11   2        2.62        2.54      9.12 o 
 -11  11  -2       12.98       15.83     13.23 o 
 -11  11  -3       10.06        3.49      6.45 o 
 -11  11  -4        7.64        1.44      5.84 o 
  11  11   5        3.82        0.68      8.09 o 
 -11  11  -6       51.34       60.44      4.95 o 
 -11  12  10        4.89       -8.04      8.04 o 
 -11  12   9        0.00        1.18      4.71 o 
  11  12  -8       36.68       19.63      5.57 o 
  11  12  -7        8.52        8.15      7.33 o 
  11  12  -6        7.83        3.78      5.83 o 
 -11  12   5       23.88       23.84      6.67 o 
  11  12  -4        0.86        2.93      9.30 o 
  11  12  -3       30.46       29.63      9.91 o 
  11  12  -2       44.03       29.48     10.34 o 
  11  12  -1        3.66        7.42      9.64 o 
  11  12   0      640.47      622.94     17.47 o 
 -11  12  -1       89.42       81.20      7.33 o 
  11  12   2        7.39       10.90      9.01 o 
 -11  12  -2        7.69        6.56     12.05 o 
 -11  12  -3        2.51        3.34      5.79 o 
 -11  12  -4        0.00       -1.53      5.31 o 
  11  12   5       18.14       21.63      8.73 o 
  11  12   6        0.39        3.29      5.32 o 
 -11  13  10        9.07       14.89      5.95 o 
 -11  13   9        4.73        2.91      5.65 o 
 -11  13   8       12.65        4.88      6.54 o 
  11  13  -7       38.82       42.01      6.64 o 
  11  13  -6       13.56       11.40      5.56 o 
  11  13  -5       11.53       11.78     12.61 o 
  11  13  -4        4.15        5.79      9.08 o 
  11  13  -3        0.03        4.17      9.07 o 
  11  13  -2       60.27       54.60     10.47 o 
  11  13  -1        5.67        4.57      9.50 o 
  11  13   0        0.27        1.83      9.21 o 
  11  13   1      108.94      106.90     10.76 o 
  11  13   2       37.56       44.82      9.12 o 
  11  13   3       20.93       17.83      8.08 o 
  11  13   4        7.10       13.35      7.18 o 
  11  13   5        7.60       14.50      7.45 o 
 -11  14   9        0.07        7.51      4.49 o 
 -11  14   8        0.00       -1.49      5.40 o 
 -11  14   7        5.21       -2.22      6.73 o 
  11  14  -6        8.63        9.11      4.90 o 
  11  14  -5       15.51       19.70     10.44 o 
  11  14  -4       40.35       43.07      9.30 o 
  11  14  -3       23.21       29.12      9.02 o 
  11  14  -2        9.23       17.77      8.89 o 
  11  14  -1        5.03       15.93      9.25 o 
  11  14   0        0.01        8.30      8.87 o 
  11  14   1       58.66       73.49      9.55 o 
  11  14   2        2.25        6.88      7.81 o 
  11  14   3        1.13        9.54      7.15 o 
  11  14   4       16.72       19.44      6.45 o 
 -11  15   7        4.82        3.45      6.82 o 
  11  15  -6        4.00       -1.83      4.04 o 
  11  15  -5        6.86        6.38      8.35 o 
  11  15  -4        0.16       -7.35      7.89 o 
  11  15  -3       12.51       14.70      8.28 o 
  11  15  -2       19.98       17.41      8.26 o 
  11  15  -1        5.17        8.02      7.95 o 
  11  15   0       14.79       21.79      7.89 o 
  11  15   1       71.35       56.90      8.39 o 
  11  15   2        7.54       13.10      7.08 o 
  11  15   3       10.18        6.84      6.24 o 
  11  15   4        1.07       -2.92      4.73 o 
  11  16  -5        4.82       -8.36      8.67 o 
  11  16  -4        0.04        0.40      6.80 o 
  11  16  -3        1.14       -3.03      7.18 o 
  11  16  -2        0.50        1.16      6.95 o 
  11  16  -1       42.18       44.70      7.66 o 
  11  16   0       32.94       31.43      6.96 o 
  11  16   1        5.60       20.12      6.48 o 
  11  16   2       10.43        8.32      5.70 o 
  11  17  -4        2.63        0.37      5.03 o 
  11  17  -3        1.97        2.18      5.41 o 
  11  17  -2       25.75       27.55      6.01 o 
  11  17  -1        0.94        5.65      5.57 o 
  11  17   0        4.94        3.68      5.01 o 
  12   0 -12       18.13       37.36      8.55 o 
  12   0 -10      113.25       88.00      9.12 o 
 -12   0   8       75.21       42.09     10.93 o 
 -12   0   6        0.01        5.71     10.21 o 
 -12   0   4      408.41      399.39     12.41 o 
 -12   0   2       18.80       18.86      7.85 o 
 -12   0   0       31.56       27.72      8.23 o 
 -12   0  -2       24.22       27.75      9.92 o 
 -12   0  -4       86.98       77.46     11.16 o 
 -12   0  -6        1.12       11.76      8.71 o 
 -12   0  -8       65.01       82.76      7.67 o 
  12   1 -13        1.98        3.12      5.58 o 
  12   1 -12       48.49       58.10      5.83 o 
  12  -1 -11        0.33        3.53      6.07 o 
  12   1 -10       45.41       40.88      7.63 o 
 -12   1   9       50.30       35.45      7.22 o 
 -12   1   8       69.67       59.34      7.88 o 
 -12  -1   7       22.61       33.94      6.27 o 
 -12   1   6      916.60      796.57     14.72 o 
 -12   1   5      318.62      369.19     10.67 o 
 -12  -1   4       11.46        7.84      5.48 o 
 -12   1   3        6.50        3.72      5.50 o 
 -12   1   2       84.60       92.42      7.44 o 
 -12   1   1      102.71      127.95      7.11 o 
 -12  -1   0        8.87        1.62      5.94 o 
 -12   1  -1        1.31        2.82      6.97 o 
 -12  -1  -2       30.49       37.34      7.69 o 
 -12   1  -3       13.61       14.54      7.17 o 
 -12   1  -4       34.70       42.80      7.64 o 
 -12   1  -5        5.00       27.83      8.16 o 
 -12   1  -6       10.78        8.22      6.57 o 
 -12   1  -7        6.41       14.18      8.15 o 
 -12  -1  -8        1.45        5.14      4.71 o 
  12   2 -13       12.26       18.82      6.33 o 
  12   2 -12        3.73        7.97      7.92 o 
  12   2 -11        1.06       -3.19      5.64 o 
  12  -2 -10       13.93       15.17      7.24 o 
  12  -2  -9       42.90       32.10      7.18 o 
 -12   2   8        0.69        4.82     10.54 o 
 -12   2   7     2127.84     2103.54     18.19 o 
 -12   2   6      134.37      124.02      8.54 o 
 -12   2   5       14.78       25.43      8.36 o 
 -12   2   4        6.05        3.02      6.16 o 
 -12   2   3       20.26       22.77      5.01 o 
 -12   2   2       86.52       80.90      7.89 o 
 -12   2   1        2.10        2.80      7.48 o 
 -12   2   0        0.52        5.07      5.97 o 
 -12   2  -1      168.87      160.75      8.84 o 
 -12   2  -2      116.69       98.23      8.53 o 
 -12   2  -3       48.98       40.53      7.48 o 
 -12   2  -4        2.64        6.00      7.29 o 
 -12   2  -5        6.48       13.09      7.19 o 
 -12   2  -6       36.06       37.31      6.77 o 
 -12   2  -7       22.48       27.58      7.66 o 
 -12   2  -8        9.37       17.03      7.15 o 
  12   3 -13        0.50        2.94      5.93 o 
  12   3 -12       10.41        8.25      4.59 o 
 -12   3  11        2.97        1.96      5.62 o 
 -12   3  10        4.25        3.16      9.40 o 
 -12   3   9       29.88       26.79     10.73 o 
 -12   3   8       11.69       -2.61     10.38 o 
  12   3  -7        1.77       16.85      8.42 o 
 -12   3   6      818.52      801.16     14.22 o 
  12   3  -5      210.84      211.65     10.28 o 
 -12   3   4        0.70        5.23      7.12 o 
 -12   3   3        4.52        7.82      4.79 o 
 -12   3   2        5.30        5.82      7.48 o 
 -12   3   1      109.79      101.50      8.54 o 
 -12   3   0        6.08       12.18      9.90 o 
 -12   3  -1      189.38      175.41     12.93 o 
 -12   3  -2      244.67      261.27     13.92 o 
 -12   3  -3       73.34       82.94     11.95 o 
 -12   3  -4      246.37      257.71     13.92 o 
 -12   3  -5       99.33      112.98     13.60 o 
 -12   3  -6       50.80       58.57     10.15 o 
 -12   3  -7       39.68       61.69     11.81 o 
 -12   3  -8       16.93       17.61      7.55 o 
  12   4 -13        0.17       -2.46      5.76 o 
 -12   4  12        0.08        1.51      4.74 o 
 -12   4  11       14.90       20.11      5.93 o 
 -12   4  10       10.08        2.02     10.64 o 
 -12   4   9        2.73       10.07     10.02 o 
 -12   4   8       66.33       46.58     11.51 o 
  12   4  -7      239.00      222.14      9.15 o 
  12   4  -6        2.77       13.03      5.66 o 
  12   4  -5      242.38      235.16     10.52 o 
  12   4  -4      171.94      191.24      8.69 o 
  12   4  -3       10.68       17.09      4.85 o 
 -12   4   2        4.33        5.25      5.51 o 
 -12   4   1       33.44       29.90      9.36 o 
 -12   4   0      109.41      115.40     11.44 o 
 -12   4  -1      218.49      197.59     12.89 o 
 -12   4  -2        2.24        0.34     10.29 o 
 -12   4  -3        1.38       -0.78     10.68 o 
 -12   4  -4        2.07        6.60      9.91 o 
 -12   4  -5       87.22      104.94     12.87 o 
 -12   4  -6        6.45       11.35      9.42 o 
 -12   4  -7       11.60        8.43     11.34 o 
 -12   4  -8       15.01       18.36      7.08 o 
  12   5 -13        1.28        6.21      5.43 o 
  12   5 -12       17.23       15.72      8.58 o 
  12   5 -11        0.71        0.26      5.73 o 
 -12   5  10       55.67       45.37      9.30 o 
 -12   5   9        2.85       -3.64      9.85 o 
 -12   5   8       34.90       26.12     10.92 o 
  12   5  -7       15.15        5.02      7.97 o 
  12   5  -6       51.59       48.11      6.16 o 
  12   5  -5       71.53       60.84      8.88 o 
  12   5  -4        6.45        4.13      6.74 o 
  12   5  -3       41.48       34.58      6.96 o 
 -12   5   2      266.88      269.72      7.95 o 
 -12   5   1       15.38       25.58      6.93 o 
 -12   5   0       10.99        1.17      9.51 o 
 -12   5  -1        8.27       -8.40     10.12 o 
 -12   5  -2       24.07       22.25     10.33 o 
 -12   5  -3       23.10       10.46     10.33 o 
 -12   5  -4       91.16       97.95     12.13 o 
 -12   5  -5      219.19      235.54     14.41 o 
 -12   5  -6      165.99      171.83     11.51 o 
 -12   5  -7        1.71        3.44      8.68 o 
 -12   5  -8        2.54        7.25      6.75 o 
  12   6 -13        3.48       10.97      4.77 o 
  12   6 -12        1.72        0.31      5.19 o 
 -12   6  11       16.19       17.95      5.82 o 
 -12   6  10       30.75       34.24      8.86 o 
 -12   6   9       32.47       30.04      7.14 o 
  12   6  -8        5.15       -2.46      6.99 o 
  12   6  -7      144.59      141.21      8.52 o 
 -12   6   6      323.37      309.73      8.66 o 
  12   6  -5       34.01       22.71      9.18 o 
 -12   6   4       15.81       21.58      7.11 o 
 -12   6   3      189.77      210.94      9.12 o 
 -12   6   2       29.26       30.78      5.74 o 
 -12   6   1      143.83      142.00      6.82 o 
 -12   6   0       29.38       39.54      7.16 o 
 -12   6  -1        2.77       11.40      6.81 o 
 -12   6  -2      702.86      756.91     13.03 o 
 -12   6  -3       18.19       14.56     10.76 o 
 -12   6  -4       12.59       13.74     10.47 o 
 -12   6  -5       16.59       15.92     11.59 o 
 -12   6  -6       13.83       10.50      8.88 o 
 -12   6  -7       70.96       91.11     10.96 o 
 -12   6  -8       52.89       50.06      6.65 o 
  12   7 -12       12.31        2.86      5.19 o 
 -12   7  11        0.05        5.18      5.26 o 
 -12   7  10        0.86        9.56      8.17 o 
 -12   7   9       93.81       99.31     10.68 o 
 -12   7   8        6.14        1.55      6.92 o 
  12   7  -7       74.73       77.39      7.77 o 
  12   7  -6       28.09       21.16      6.08 o 
  12   7  -5      110.83      102.09      7.79 o 
  12   7  -4        6.72        5.24      6.77 o 
  12   7  -3      532.19      569.62     12.65 o 
 -12   7   2      112.46       95.64      6.82 o 
 -12   7   1       45.97       47.23      6.02 o 
 -12   7   0      204.02      229.51      7.72 o 
 -12   7  -1      378.57      411.66     11.00 o 
 -12   7  -2        0.93        8.58      6.65 o 
 -12   7  -3       27.74       32.51      6.89 o 
 -12   7  -4       88.26       73.98      6.96 o 
 -12   7  -5       19.65       21.93     11.40 o 
 -12   7  -6       20.32       14.80      9.18 o 
 -12   7  -7       70.63       98.09     10.59 o 
  12   8 -12        6.16        2.78      5.69 o 
  12   8 -11        0.01       -2.96      4.90 o 
 -12   8  10       29.92       42.57      8.28 o 
 -12   8   9       18.02       32.55      9.00 o 
  12   8  -8       12.74        5.31      5.33 o 
  12   8  -7        1.50       -2.48      8.22 o 
  12   8  -6       15.94       14.09      5.75 o 
 -12   8   5       35.71       45.12      7.11 o 
  12   8  -4       62.66       48.96      6.02 o 
  12   8  -3        1.67        6.24      6.77 o 
 -12   8   2        1.31       -1.13      5.76 o 
 -12   8   1       97.60       98.20      6.65 o 
 -12   8   0      114.96      115.48      6.73 o 
 -12   8  -1      135.88      140.60      6.95 o 
 -12   8  -2        4.14       -4.14      6.79 o 
 -12   8  -3       43.36       35.93      7.21 o 
  12   8   4       13.43       18.73      6.15 o 
 -12   8  -5        5.44        8.48      6.81 o 
 -12   8  -6        2.54       10.90      8.24 o 
 -12   8  -7       24.28       29.62      8.92 o 
  12   9 -11       14.75       16.76      4.31 o 
  12   9 -10       62.79       65.29      7.98 o 
 -12   9   9        0.12        3.22      7.98 o 
  12   9  -8        4.94        5.75      6.15 o 
  12   9  -7       99.35       83.79      6.77 o 
  12   9  -6        0.38        2.38      5.62 o 
 -12   9   5       15.92       10.48      6.66 o 
  12   9  -4        0.48        0.19      5.40 o 
  12   9  -3       94.19       91.74      6.33 o 
 -12   9   2      340.56      352.24     10.84 o 
 -12   9   1        2.83        4.13      5.67 o 
 -12   9   0      295.90      350.95      8.44 o 
 -12   9  -1      120.98      120.38      6.71 o 
  12   9   2        0.36       -0.75      5.23 o 
 -12   9  -3       69.34       61.31      7.02 o 
 -12   9  -4       10.44        9.93      5.83 o 
 -12   9  -5        8.55        6.78      6.48 o 
 -12   9  -6        5.89        8.92      7.44 o 
  12  10 -11        3.17        3.48      3.43 o 
 -12  10  10        7.23        6.55      6.72 o 
 -12  10   9        0.02       -2.04      5.37 o 
  12  10  -8       28.94       30.21      6.14 o 
  12  10  -7        8.73       13.91      8.06 o 
  12  10  -6        6.81        7.25      5.08 o 
  12  10  -5        4.85        2.25      7.53 o 
  12  10  -4       76.26       71.61      5.99 o 
 -12  10   3       51.30       56.60      5.82 o 
 -12  10   2      242.89      224.17      7.37 o 
  12  10  -1      200.94      193.49      8.91 o 
 -12  10   0        8.88       14.31      5.54 o 
 -12  10  -1        2.30        7.55      6.72 o 
  12  10   2      204.05      224.61      8.74 o 
  12  10   3        1.31        3.78      6.17 o 
 -12  10  -4        0.38        1.09      5.67 o 
 -12  10  -5        0.18       -5.96      6.76 o 
 -12  10  -6        3.99       11.74      6.23 o 
  12  11 -10       14.53       10.21      5.26 o 
 -12  11   9       10.17        9.26      4.94 o 
 -12  11   8        3.61        1.27      7.04 o 
 -12  11   7       17.44       16.48      7.01 o 
  12  11  -6       13.30       12.56      4.88 o 
 -12  11   5        2.80       -0.73      8.08 o 
  12  11  -4        3.20       -2.84      4.18 o 
 -12  11   3       79.99       64.83      5.66 o 
 -12  11   2       19.16       11.41      6.48 o 
  12  11  -1        9.49        6.75      9.67 o 
  12  11   0       35.93       49.51      9.80 o 
 -12  11  -1       38.23       43.54      6.90 o 
 -12  11  -2       32.24       15.03      6.39 o 
 -12  11  -3        7.18        7.16      5.76 o 
 -12  11  -4       10.86        6.93      5.10 o 
 -12  11  -5       46.13       49.68      5.55 o 
 -12  12  10       16.29       20.84      6.35 o 
  12  12  -9        0.11        2.11      3.94 o 
 -12  12   8       12.83       11.25      4.70 o 
  12  12  -7       29.11       31.58      6.65 o 
 -12  12   6        4.28        5.08      5.29 o 
 -12  12   5       23.56       16.26      6.33 o 
  12  12  -4        1.34       -2.82      9.05 o 
  12  12  -3        2.77        4.72      8.97 o 
  12  12  -2        0.56        8.06      9.24 o 
  12  12  -1        6.46        3.00      9.07 o 
  12  12   0        2.53        4.25      8.74 o 
  12  12   1       36.32       34.01      8.96 o 
  12  12   2        3.14       -5.77      8.10 o 
  12  12   3        0.78       -1.87      7.31 o 
  12  12   4        4.45        3.88      6.42 o 
  12  12   5        0.96        9.62      6.45 o 
 -12  13   9       18.94       13.76      4.69 o 
 -12  13   8        4.56        1.37      5.50 o 
  12  13  -7       14.75       16.38      5.84 o 
  12  13  -6       20.14       24.19      5.13 o 
  12  13  -5       20.30       13.91     10.23 o 
  12  13  -4        0.04        3.25      8.53 o 
  12  13  -3       10.06       18.96      8.78 o 
  12  13  -2       64.22       65.57      9.53 o 
  12  13  -1        5.83        4.09      8.67 o 
  12  13   0        8.77       17.95      8.67 o 
  12  13   1       43.10       36.58      8.52 o 
  12  13   2        5.76       10.80      7.69 o 
  12  13   3       16.81       18.75      6.89 o 
  12  13   4        0.27        1.96      5.51 o 
 -12  14   8        1.08        3.27      3.97 o 
 -12  14   7       19.73       11.64      6.14 o 
  12  14  -6       19.04        7.13      4.21 o 
  12  14  -5        0.80       -4.01     10.76 o 
  12  14  -4        7.19       11.44      8.10 o 
  12  14  -3       18.14       14.87      8.25 o 
  12  14  -2       54.37       44.37      8.67 o 
  12  14  -1       33.72       46.10      8.37 o 
  12  14   0       48.59       51.78      8.36 o 
  12  14   1        1.92       -5.63      7.26 o 
  12  14   2        0.77       -2.83      6.63 o 
  12  14   3        9.03        5.67      5.58 o 
  12  15  -6        8.03        8.74      6.04 o 
  12  15  -5        2.53        4.07      9.36 o 
  12  15  -4        6.47        3.20      6.93 o 
  12  15  -3       14.92       14.97      7.62 o 
  12  15  -2       56.66       62.18      8.06 o 
  12  15  -1      160.21      168.84      9.16 o 
  12  15   0        1.80        1.36      6.47 o 
  12  15   1        0.08        5.69      6.29 o 
  12  15   2        0.84       -2.49      5.28 o 
  12  16  -5        2.58        1.97      6.21 o 
  12  16  -4        6.37        1.01      5.61 o 
  12  16  -3       20.88       13.33      6.16 o 
  12  16  -2        3.96        4.34      5.82 o 
  12  16  -1       11.79       18.58      6.00 o 
  12  16   0        6.28        5.29      5.12 o 
  13   0 -12        2.07        5.38      6.19 o 
 -13   0  10       33.72       34.41      8.11 o 
 -13   0   8       25.92       42.17     10.35 o 
 -13   0   6      317.52      348.12     14.93 o 
 -13   0   4       75.55       74.02     11.21 o 
 -13   0   2       74.70       67.54     11.55 o 
 -13   0   0      496.51      578.95     17.74 o 
 -13   0  -2       16.24        5.64     10.29 o 
 -13   0  -4        2.97        7.50      9.96 o 
 -13   0  -6       19.44       24.41      8.35 o 
  13   1 -12       10.13       11.69      6.46 o 
  13   1 -11        0.02        2.06      5.20 o 
 -13   1  10       29.07       27.24      6.77 o 
 -13   1   9        0.38       -2.98      6.34 o 
 -13   1   8       15.08       23.41      7.02 o 
 -13   1   7      193.44      241.56      7.62 o 
 -13   1   6      237.74      261.21     10.16 o 
 -13   1   5      769.63      796.39     14.90 o 
 -13   1   4       13.23       13.17      6.71 o 
 -13   1   3        0.62       -1.77      6.78 o 
 -13   1   2      196.79      179.12     13.57 o 
 -13   1   1       11.80        5.07      7.35 o 
 -13   1   0      128.45      152.94      8.80 o 
 -13   1  -1       12.37       34.69      7.47 o 
 -13   1  -2       11.83       22.20      7.24 o 
 -13   1  -3      109.32      128.79      8.26 o 
 -13   1  -4       10.23       14.90      6.79 o 
 -13   1  -5        1.44        0.07      8.82 o 
 -13   1  -6       43.57       51.44      6.14 o 
 -13  -1  -7        2.34       -2.11      6.46 o 
  13   2 -12       15.19       20.84      7.51 o 
 -13   2  11       29.57       27.73      5.31 o 
  13   2 -10        7.85       13.66      8.11 o 
 -13   2   9       42.72       26.65      9.59 o 
 -13   2   8      141.23      106.65     11.52 o 
 -13   2   7      501.45      427.96      9.53 o 
 -13  -2   6        9.88        8.94      6.91 o 
 -13   2   5      182.33      227.60     10.71 o 
 -13   2   4       10.71        5.89      6.59 o 
 -13   2   3       24.52       35.08      7.15 o 
 -13   2   2       68.38       65.71     12.26 o 
 -13   2   1      529.26      538.95     18.08 o 
 -13   2   0       60.81       58.06      7.92 o 
 -13   2  -1      129.98      133.70      8.91 o 
 -13   2  -2       23.67       33.13      7.55 o 
 -13   2  -3       11.61       19.68      7.16 o 
 -13   2  -4       14.29       13.09      6.74 o 
 -13   2  -5        0.46       12.08     13.39 o 
 -13   2  -6        2.13        1.79      8.12 o 
 -13   2  -7       18.27       34.23     10.17 o 
  13   3 -12        5.76        1.72      7.04 o 
  13   3 -11        1.74       -2.64      5.04 o 
  13   3 -10       68.01       58.59      8.87 o 
 -13   3   9       63.24       64.39     10.67 o 
 -13   3   8        0.21        3.19      9.48 o 
 -13   3   7       61.31       59.85      8.30 o 
  13   3  -6       16.23       26.74      7.00 o 
 -13   3   5      417.83      421.19     17.74 o 
 -13   3   4        0.86       -2.47      6.76 o 
 -13   3   3        7.34       14.14      6.67 o 
 -13   3   2      204.55      203.74      9.53 o 
 -13   3   1       48.14       31.57     11.46 o 
 -13   3   0        4.79       -8.81     10.59 o 
 -13   3  -1        7.25        1.89      9.91 o 
 -13   3  -2       62.89       86.68     11.36 o 
 -13   3  -3       54.66       54.81     11.02 o 
 -13   3  -4       27.58       29.86     10.19 o 
 -13   3  -5       53.96       72.10     12.20 o 
 -13   3  -6        1.00        2.75      8.48 o 
 -13   3  -7        8.00       18.40      9.97 o 
  13   4 -12       10.64       14.41      6.90 o 
 -13   4  11        0.34        5.41      5.05 o 
 -13   4  10       18.24       13.56      8.14 o 
 -13   4   9      102.09       96.58     10.99 o 
 -13   4   8       28.84       20.21      9.89 o 
 -13   4   7      295.26      302.98     11.79 o 
 -13   4   6       19.52       26.39      5.68 o 
  13   4  -5      410.24      374.55     12.21 o 
 -13   4   4      189.48      169.19     13.25 o 
 -13   4   3       79.19       81.57     10.91 o 
 -13   4   2       14.06        9.54      6.97 o 
 -13   4   1      127.75      110.19     12.43 o 
 -13   4   0      195.47      193.60     13.04 o 
 -13   4  -1       12.75        3.84     10.86 o 
 -13   4  -2        0.00        3.86     10.32 o 
 -13   4  -3        2.48        8.23      9.72 o 
 -13   4  -4       35.06       25.76      9.86 o 
 -13   4  -5        7.31        5.99     10.24 o 
 -13   4  -6       15.46        7.58      8.30 o 
 -13   4  -7        8.05        6.51      9.69 o 
  13   5 -12        1.69        8.95      6.29 o 
 -13   5  11        3.01        1.82      4.92 o 
 -13   5  10        7.61        5.61      8.42 o 
 -13   5   9        0.32       -1.05      6.12 o 
 -13   5   8       16.45       21.22      9.86 o 
  13   5  -7      141.60      122.80      7.00 o 
  13   5  -6      264.94      267.13      8.11 o 
  13   5  -5       91.68       80.06      9.16 o 
  13   5  -4       17.21       12.35      6.51 o 
  13   5  -3       40.80       32.23      6.78 o 
 -13   5   2       31.29       34.01      7.45 o 
 -13   5   1      141.57      150.17      8.82 o 
 -13   5   0       45.84       31.48     10.59 o 
 -13   5  -1        4.00        5.53     10.85 o 
 -13   5  -2      123.51      118.26     11.86 o 
 -13   5  -3       86.87      110.43     11.67 o 
 -13   5  -4       86.85      111.43     11.81 o 
 -13   5  -5       47.62       70.30     11.80 o 
 -13   5  -6       11.80       18.21      8.20 o 
 -13   5  -7       26.89       21.15      9.45 o 
  13   6 -12        5.95       13.70      6.10 o 
  13   6 -11       10.73       13.14      5.04 o 
 -13   6  10       19.02       35.98      8.12 o 
 -13   6   9        0.90        4.29      8.09 o 
 -13   6   8       26.73       21.63      9.79 o 
  13   6  -7      230.79      203.51      8.71 o 
  13   6  -6       83.78       74.73      6.37 o 
  13   6  -5       72.05       75.56      6.77 o 
  13   6  -4        0.20        4.97      7.04 o 
  13   6  -3        6.40        0.07      6.65 o 
 -13   6   2      206.16      224.55      7.53 o 
 -13   6   1        5.48        1.37      5.73 o 
 -13   6   0       10.36        5.15      6.72 o 
 -13   6  -1       13.14       19.20     10.51 o 
 -13   6  -2       38.02       34.72     11.25 o 
 -13   6  -3       54.71       55.27     10.51 o 
 -13   6  -4        0.51        5.03      9.19 o 
 -13   6  -5       46.51       62.62     11.25 o 
 -13   6  -6        5.41        3.41      7.59 o 
 -13   6  -7      118.14      159.66      9.92 o 
  13   7 -12        8.70       10.73      5.41 o 
 -13   7  11       13.26       13.53      4.77 o 
  13   7 -10      193.17      202.04      9.23 o 
 -13   7   9       67.00       57.52      8.88 o 
 -13   7   8       46.14       51.74     10.12 o 
 -13   7   7       55.38       60.03      9.00 o 
  13   7  -6       37.03       29.86      5.92 o 
  13   7  -5       89.53       83.11      7.23 o 
  13   7  -4       13.59       17.59      7.06 o 
  13   7  -3       45.63       36.32      7.24 o 
 -13   7   2       79.83       85.60      7.72 o 
 -13   7   1       24.53       22.19      5.84 o 
 -13   7   0        6.13        8.81      5.69 o 
 -13   7  -1       19.60       19.97      5.58 o 
 -13   7  -2       21.66       20.76      7.07 o 
 -13   7  -3       95.63       93.92     11.02 o 
 -13   7  -4        9.17        9.45      9.60 o 
 -13   7  -5      118.05      130.37      7.43 o 
 -13   7  -6       56.80       56.20      8.11 o 
 -13   8  11        6.85        7.43      4.13 o 
 -13   8  10       23.89       14.15      6.68 o 
 -13   8   9       67.89       48.21      8.29 o 
 -13   8   8       17.94       13.26      6.00 o 
  13   8  -7       25.95       22.37      8.11 o 
 -13   8   6       36.57       28.74      5.70 o 
  13   8  -5       53.59       48.03      6.81 o 
  13   8  -4        7.13        7.12      5.44 o 
  13   8  -3       22.53       20.31      6.81 o 
 -13   8   2        5.07       -6.73      6.73 o 
 -13   8   1       91.17       91.32      6.57 o 
 -13   8   0      220.93      226.62      7.44 o 
 -13   8  -1       63.98       53.94      6.02 o 
 -13   8  -2        5.80        2.64      5.13 o 
 -13   8  -3        8.01       12.65      4.82 o 
 -13   8  -4       58.08       67.44      6.20 o 
 -13   8  -5       26.60       20.60      9.64 o 
 -13   8  -6       15.57        2.63      6.78 o 
  13   9 -11        1.01        5.10      3.24 o 
  13   9 -10        8.20        8.80      6.38 o 
  13   9  -9       20.02       20.33      5.43 o 
 -13   9   8        2.64       -1.32      7.32 o 
  13   9  -7      105.24      105.27      6.65 o 
 -13   9   6        7.42        4.67      6.41 o 
  13   9  -5       14.70       19.92      6.49 o 
  13   9  -4        0.14        5.54      5.30 o 
  13   9  -3       18.66       17.22      5.40 o 
 -13   9   2       78.85       71.68      7.65 o 
 -13   9   1       23.16       22.98      6.59 o 
 -13   9   0      104.79      103.02      6.31 o 
 -13   9  -1       13.45       11.02      5.18 o 
 -13   9  -2        0.42        4.55      4.69 o 
 -13   9  -3       37.38       38.36      6.02 o 
 -13   9  -4        1.92        0.88      4.96 o 
 -13   9  -5       44.89       49.41      9.18 o 
 -13  10  10       13.59       18.01      5.90 o 
 -13  10   9        1.09       -2.15      4.65 o 
 -13  10   8        0.12       -3.29      7.04 o 
  13  10  -7        2.21        5.24      7.10 o 
  13  10  -6        2.27        2.76      4.65 o 
  13  10  -5        5.77        7.72      7.28 o 
  13  10  -4       40.71       35.17      5.53 o 
 -13  10   3       49.90       46.02      5.37 o 
 -13  10   2        1.09        9.87      4.96 o 
 -13  10   1        3.62        2.03      6.15 o 
 -13  10   0       13.29       14.04      5.88 o 
 -13  10  -1        0.14       -1.92      4.82 o 
 -13  10  -2       13.39        7.19      5.86 o 
 -13  10  -3       21.91       24.41      5.46 o 
 -13  10  -4        0.54       -4.60      4.60 o 
 -13  10  -5        9.53        3.64      6.96 o 
 -13  11  10       78.99       58.10      6.65 o 
 -13  11   9        0.78       -1.88      3.96 o 
  13  11  -8        7.10        8.61      4.71 o 
  13  11  -7        3.87        7.24      6.17 o 
  13  11  -6        1.00        1.91      5.30 o 
  13  11  -5        1.19        2.12      6.47 o 
  13  11  -4        0.23       -2.29      3.89 o 
 -13  11   3        0.09       -3.11      4.60 o 
 -13  11   2      118.28      118.72      7.03 o 
  13  11  -1      103.91       94.67     10.28 o 
  13  11   0       54.18       44.71      9.18 o 
  13  11   1       17.22       17.96      8.31 o 
  13  11   2       16.07        8.19      7.57 o 
  13  11   3        2.09        3.76      6.61 o 
  13  11   4       30.17       24.41      5.48 o 
 -13  12   9        0.67        1.18      4.32 o 
  13  12  -8        6.85        4.58      3.74 o 
  13  12  -7        7.52        9.67      6.15 o 
  13  12  -6        6.81        6.09      4.74 o 
  13  12  -5       18.56        9.85      6.66 o 
  13  12  -4        2.48        7.63      8.37 o 
  13  12  -3       13.47       25.68      8.67 o 
  13  12  -2        1.32        7.35      8.17 o 
  13  12  -1       57.25       56.16      8.98 o 
  13  12   0      168.62      179.16     10.28 o 
  13  12   1       15.48       12.00      7.66 o 
  13  12   2        0.69       -6.84      6.84 o 
  13  12   3       16.25       18.81      6.00 o 
 -13  13   8        0.46       -0.58      3.89 o 
 -13  13   7       13.20       10.30      6.34 o 
  13  13  -6        0.60        2.00      7.22 o 
  13  13  -5       14.61        6.43      9.22 o 
  13  13  -4        2.57        4.88      7.66 o 
  13  13  -3        0.67        3.33      7.75 o 
  13  13  -2        1.80        6.48      7.67 o 
  13  13  -1       21.26       35.27      7.73 o 
  13  13   0        0.68        5.41      7.33 o 
  13  13   1        2.87        2.00      6.87 o 
  13  13   2        0.10       -3.93      6.15 o 
  13  14  -6        1.26       -1.28      6.06 o 
  13  14  -5       18.32       13.80      8.54 o 
  13  14  -4        2.91        0.29      7.03 o 
  13  14  -3        1.27        6.54      7.00 o 
  13  14  -2        9.87       19.76      7.29 o 
  13  14  -1       12.82        4.61      6.84 o 
  13  14   0        1.00       -3.48      6.03 o 
  13  14   1        6.46       12.48      5.85 o 
  13  15  -5        4.07       -3.42      7.02 o 
  13  15  -4        3.84        5.39      5.55 o 
  13  15  -3        9.58        6.48      5.86 o 
  13  15  -2        3.52       -3.90      5.80 o 
  13  15  -1       22.74       18.74      5.76 o 
  13  15   0        7.61        3.67      4.73 o 
 -14   0  10       10.52        4.51      7.03 o 
 -14   0   8      150.94      147.90     11.01 o 
 -14   0   6       35.76       24.31      9.78 o 
 -14   0   4        7.03       -2.80      9.82 o 
 -14   0   2       10.75        7.61      9.50 o 
 -14   0   0      939.05     1008.69     21.66 o 
 -14   0  -2       10.50       18.25     10.11 o 
 -14   0  -4       14.70       13.91      8.96 o 
 -14   0  -6       17.07       16.44      6.51 o 
  14   1 -11        4.15        0.40      6.44 o 
  14  -1 -10        3.14        8.62      7.13 o 
  14   1 -10       16.53       20.62      7.47 o 
  14  -1  -9       32.33       29.08      5.99 o 
 -14   1   8        5.75        0.42      5.89 o 
 -14   1   7       58.89       69.79      6.30 o 
 -14   1   6       36.58       38.83      7.36 o 
 -14   1   5      326.77      387.84     12.35 o 
 -14   1   4       10.46        2.40      6.97 o 
 -14   1   3        3.87        4.54      6.87 o 
 -14   1   2       41.85       49.51      7.18 o 
 -14   1   1      123.21       94.99      8.60 o 
 -14   1   0       17.37       11.62      7.32 o 
 -14   1  -1      121.33      112.55      8.41 o 
 -14   1  -2        9.95        3.96      6.87 o 
 -14   1  -3       21.35       38.42      7.02 o 
 -14   1  -4       20.91       25.77      6.30 o 
 -14   1  -5        8.54        6.43      6.66 o 
 -14   1  -6        7.14       10.36      6.89 o 
  14   2 -12        2.82        7.48      5.49 o 
 -14   2  11        3.46       -0.41      4.05 o 
 -14   2  10        3.93        9.07      7.38 o 
 -14   2   9        0.74       -4.16      8.11 o 
 -14   2   8       44.52       26.90      9.59 o 
 -14   2   7       89.18       84.18      7.37 o 
 -14   2   6      138.72      133.54      8.56 o 
 -14   2   5        6.68       15.83      9.10 o 
 -14   2   4        0.29       -1.24      6.84 o 
 -14   2   3       71.01       76.27      7.87 o 
 -14   2   2       55.64       55.52      7.43 o 
 -14   2   1       21.68       15.34     10.17 o 
 -14   2   0       53.21       61.18     10.70 o 
 -14   2  -1       96.95       91.91     11.64 o 
 -14   2  -2       19.78       17.24     10.93 o 
 -14   2  -3       10.76       17.32      9.46 o 
 -14   2  -4        4.44       13.15      9.50 o 
 -14   2  -5        9.87       12.11      9.16 o 
 -14   2  -6        0.02       -4.37      6.97 o 
  14   3 -12        3.25        3.74      7.55 o 
 -14   3  11        1.90        0.41      4.25 o 
 -14   3  10       27.61       30.29      7.75 o 
 -14   3   9       40.69       57.74      9.77 o 
 -14   3   8       10.69       11.98      9.08 o 
 -14   3   7      135.55      124.16      9.30 o 
 -14   3   6        4.57       13.16      7.04 o 
 -14   3   5       88.49       84.57     12.87 o 
 -14   3   4        9.82       16.02      7.07 o 
 -14   3   3        1.26        3.90      6.75 o 
 -14   3   2       82.70       68.20      7.59 o 
 -14   3   1       11.86       12.61     10.56 o 
 -14   3   0        5.03        3.26     10.10 o 
 -14   3  -1      136.75      127.26     11.79 o 
 -14   3  -2        9.56       10.58     10.48 o 
 -14   3  -3        4.32        1.76      9.56 o 
 -14   3  -4       50.38       47.33      9.80 o 
 -14   3  -5       54.99       56.47     10.31 o 
 -14   3  -6       39.41       47.40      7.38 o 
  14   4 -12        1.32        5.45      5.02 o 
 -14   4  11       15.20        7.13      4.39 o 
 -14   4  10        4.00       -0.35      7.56 o 
 -14   4   9       55.07       51.67      9.56 o 
 -14   4   8       29.95       28.94      9.59 o 
 -14   4   7       94.16      113.02      9.52 o 
  14   4  -6        1.91        3.31      5.55 o 
 -14   4   5       85.96       89.09     13.96 o 
 -14   4   4        6.45       17.10     10.06 o 
 -14   4   3        1.04       -3.46      9.63 o 
 -14   4   2        0.87        5.24      6.49 o 
 -14   4   1       36.39       32.05      7.31 o 
 -14   4   0      156.08      167.88     13.41 o 
 -14   4  -1       10.46        0.73     10.86 o 
 -14   4  -2        0.04        0.84     10.20 o 
 -14   4  -3       26.26       33.91      9.78 o 
 -14   4  -4       11.52       14.82      9.74 o 
 -14   4  -5       30.23       39.22     11.88 o 
 -14   4  -6        0.01        3.52      6.74 o 
  14   5 -11        1.17        1.50      4.14 o 
 -14   5  10        1.99        2.86      6.94 o 
 -14   5   9       73.20       64.02      6.32 o 
 -14   5   8       59.90       38.05      9.48 o 
 -14   5   7       67.92       57.87      8.61 o 
  14   5  -6        6.79       17.81      5.44 o 
  14   5  -5       95.60      116.39      9.27 o 
 -14   5   4        1.55       -9.05      9.97 o 
 -14   5   3       18.71       15.34     10.01 o 
 -14   5   2       34.93       40.65     10.26 o 
 -14   5   1        3.98       -0.97      7.01 o 
 -14   5   0        1.50        9.12      7.04 o 
 -14   5  -1        1.75      -10.21     10.62 o 
 -14   5  -2       39.53       41.56     10.69 o 
 -14   5  -3        8.38        8.48      9.39 o 
 -14   5  -4       35.47       41.70      9.44 o 
 -14   5  -5        9.26       19.62     10.04 o 
 -14   5  -6       33.24       36.91      7.03 o 
 -14   6  11        4.83        2.58      3.91 o 
 -14   6  10       34.91       38.51      7.47 o 
 -14   6   9       29.91       43.60      7.98 o 
 -14   6   8        0.32        4.36      8.61 o 
 -14   6   7        2.48       -6.94     12.51 o 
  14   6  -6       82.98       75.68      5.96 o 
  14   6  -5      121.03      133.98      7.45 o 
  14   6  -4        0.71       -5.85      6.50 o 
  14   6  -3        0.85       -1.67      6.29 o 
 -14   6   2       27.00       20.08      9.45 o 
 -14   6   1        1.72        4.51      6.96 o 
 -14   6   0       42.06       47.99      7.18 o 
 -14   6  -1        5.72        2.37      6.54 o 
 -14   6  -2       76.78       82.86      7.17 o 
 -14   6  -3       27.96       25.94      9.81 o 
 -14   6  -4        2.28       -0.87      5.68 o 
 -14   6  -5        3.12        4.67      7.19 o 
 -14   6  -6        3.25       10.90      5.88 o 
 -14   7  11        2.42        3.10      3.53 o 
 -14   7  10       26.34       37.83      7.02 o 
 -14   7   9        3.53        2.98      6.86 o 
 -14   7   8        0.13       -3.38      5.55 o 
  14   7  -7       68.28       62.83      7.63 o 
  14   7  -6       42.70       31.32      5.43 o 
  14   7  -5      297.50      347.77      9.15 o 
  14   7  -4       49.63       43.20      5.80 o 
  14   7  -3        3.72       -0.07      6.12 o 
 -14   7   2        0.45        0.54      5.99 o 
 -14   7   1      101.23      124.71      7.73 o 
 -14   7   0       38.48       31.95      7.25 o 
 -14   7  -1       13.30       14.17      6.60 o 
 -14   7  -2       17.07       21.99      6.22 o 
 -14   7  -3       21.95       23.90      5.88 o 
 -14   7  -4       15.28       15.71      5.19 o 
 -14   7  -5       13.80       11.87      8.95 o 
  14   8 -10       13.34       16.96      6.82 o 
 -14   8  10       55.36       51.19      8.80 o 
 -14   8   9       99.85       84.98      5.94 o 
 -14   8   8        6.45        1.56      7.18 o 
  14   8  -7       17.25       10.87      7.31 o 
  14   8  -6        3.63        3.88      5.05 o 
  14   8  -5        7.03       -2.86      7.62 o 
  14   8  -4        7.13       11.95      5.12 o 
  14   8  -3       30.54       44.62      5.52 o 
 -14   8   2        3.64        3.02      6.30 o 
 -14   8   1       90.66       97.12      7.15 o 
 -14   8   0        3.18        5.59      5.01 o 
 -14   8  -1       45.48       40.47      5.22 o 
 -14   8  -2        2.88        2.58      5.82 o 
 -14   8  -3        6.59        6.20      5.33 o 
 -14   8  -4        4.98       11.94      7.48 o 
 -14   8  -5        0.21       -5.53      8.28 o 
 -14   9  10        0.05        3.58      3.56 o 
 -14   9   9        3.78        0.28      4.53 o 
 -14   9   8       45.09       42.51      7.34 o 
  14   9  -7       34.45       42.27      5.82 o 
  14   9  -6        2.52       12.86      6.02 o 
  14   9  -5       29.22       28.26      6.20 o 
  14   9  -4        7.77        7.75      4.99 o 
 -14   9   3       18.68       14.72      4.96 o 
 -14   9   2       22.49       21.02      5.05 o 
 -14   9   1        0.24       -0.48      4.61 o 
 -14   9   0       13.77       15.38      5.84 o 
 -14   9  -1        4.14        5.50      4.49 o 
 -14   9  -2       33.24       26.09      4.35 o 
 -14   9  -3        0.81       -0.77      7.90 o 
 -14   9  -4        4.42        0.94      6.54 o 
 -14  10   9        2.01        2.66      3.91 o 
 -14  10   8       11.02       10.55      6.29 o 
 -14  10   7        3.35       10.13      8.20 o 
  14  10  -6        1.27        2.02      4.24 o 
  14  10  -5        4.41        0.57      5.63 o 
  14  10  -4        7.42        5.91      4.41 o 
 -14  10   3        4.17        4.74      4.46 o 
 -14  10   2        2.66        5.96      4.45 o 
  14  10  -1       20.21       17.26      5.49 o 
 -14  10   0        8.73       12.54      5.17 o 
  14  10   1        0.83       -0.94      6.97 o 
  14  10   2        0.04       -2.96      6.04 o 
 -14  11   9       13.88        7.07      4.05 o 
 -14  11   8        0.87        2.51      3.73 o 
 -14  11   7       22.94       24.26      7.44 o 
  14  11  -6        0.02        1.09      4.57 o 
  14  11  -5        4.89        5.23      5.38 o 
  14  11  -4        0.41        5.58      5.17 o 
 -14  11   3        0.62        0.64      5.20 o 
 -14  11   2       14.85       18.98      5.27 o 
  14  11  -1        1.98        2.10      7.41 o 
  14  11   0        0.09        4.87      6.79 o 
  14  11   1        1.17        1.42      6.26 o 
  14  11   2        8.27       15.91      5.52 o 
  14  12  -6        0.27        1.31      3.53 o 
  14  12  -5       10.33       11.35      8.93 o 
  14  12  -4       10.21        7.91      7.40 o 
  14  12  -3        0.76        5.03      7.25 o 
  14  12  -2        1.26        2.92      7.20 o 
  14  12  -1       34.39       34.70      7.16 o 
  14  12   0        3.65       -0.22      6.25 o 
  14  12   1        0.66        1.81      5.64 o 
  14  13  -5       12.31       14.40      7.19 o 
  14  13  -4        0.57       -0.09      6.64 o 
  14  13  -3        6.48        7.30      6.54 o 
  14  13  -2        0.05       -1.24      6.48 o 
  14  13  -1        0.81        5.09      5.93 o 
  14  13   0       32.62       34.99      5.75 o 
  14  14  -5        7.67        3.28      5.59 o 
  14  14  -4        0.55        0.48      5.05 o 
  14  14  -3        3.76        2.90      5.23 o 
  14  14  -2       33.61       25.71      5.53 o 
  14  14  -1        1.39        2.41      4.65 o 
  15   0 -10        7.23        8.67      6.21 o 
 -15   0   8       54.61       78.04      9.54 o 
 -15   0   6       17.35       21.57      6.65 o 
 -15   0   4        2.80       -9.46      9.46 o 
 -15   0   2       52.53       66.22     10.84 o 
 -15   0   0      169.34      143.60     11.66 o 
 -15   0  -2        8.12        0.79      9.15 o 
 -15   0  -4       13.89       21.60      7.53 o 
 -15   1  10        0.17        0.80      4.22 o 
 -15   1   9       10.69        0.47      7.57 o 
 -15   1   8       13.51       13.48      5.82 o 
 -15   1   7       12.99       12.90      6.19 o 
 -15   1   6       12.28        7.18      4.49 o 
 -15   1   5        8.39       11.30      8.52 o 
 -15   1   4        1.24        0.51      6.66 o 
 -15   1   3       67.18       68.48      7.90 o 
 -15   1   2      156.30      153.31      8.56 o 
 -15   1   1       19.37       20.07      6.49 o 
 -15   1   0       16.13       15.69      9.85 o 
 -15   1  -1       21.64       17.67      6.70 o 
 -15  -1  -2       29.20       38.56      6.63 o 
 -15   1  -3        6.03       -3.95      5.76 o 
 -15   1  -4       11.74       16.09      7.71 o 
 -15   1  -5      115.67      175.44      9.45 o 
  15   2 -11        2.00        2.69      5.12 o 
 -15   2  10        4.99        2.88      4.34 o 
 -15   2   9        5.31        8.39      7.76 o 
 -15   2   8       32.97       26.12      8.95 o 
 -15   2   7       15.77       15.63      6.78 o 
 -15   2   6        0.39       -1.50      4.43 o 
 -15   2   5       10.37        9.96      8.24 o 
 -15   2   4       11.66       10.53      6.85 o 
 -15   2   3        3.90        6.51      6.66 o 
 -15   2   2        0.16        6.09      6.34 o 
 -15   2   1       77.05       82.74      7.56 o 
 -15   2   0        1.27        4.25      9.78 o 
 -15   2  -1        2.93        1.61      9.78 o 
 -15   2  -2       29.64       23.58      9.45 o 
 -15   2  -3        0.34        6.63      8.44 o 
 -15   2  -4        6.67        9.81      8.13 o 
 -15   2  -5       18.13       31.08      8.26 o 
  15   3 -11        2.32        6.91      5.20 o 
 -15   3  10        0.04        6.33      4.51 o 
 -15   3   9        0.88        6.02      4.98 o 
 -15   3   8        1.22        4.21      8.34 o 
 -15   3   7       20.53       16.52      8.27 o 
 -15   3   6       19.89       15.02      4.98 o 
 -15   3   5      105.39      105.50     13.23 o 
 -15   3   4        2.24        0.44      9.61 o 
 -15   3   3       17.26       14.01      6.47 o 
 -15   3   2       24.33       20.24      6.76 o 
 -15   3   1        7.85        3.55      6.45 o 
 -15   3   0        6.38       23.52      6.82 o 
 -15   3  -1       13.92        9.86      9.99 o 
 -15   3  -2        4.44        5.73      8.92 o 
 -15   3  -3        1.32        9.63      8.53 o 
 -15   3  -4        8.69       17.20      8.21 o 
 -15   3  -5       26.85       46.53      8.23 o 
  15   4 -11        4.19        4.63      5.10 o 
 -15   4  10        0.06       -0.91      4.32 o 
 -15   4   9        3.93        9.89      6.82 o 
 -15   4   8        0.02        0.62      8.31 o 
 -15   4   7       41.35       42.35      8.58 o 
 -15   4   6        9.65        2.65      6.28 o 
 -15   4   5      114.80      115.19     12.90 o 
 -15   4   4        5.95        2.54      9.43 o 
 -15   4   3       90.29      102.22     11.17 o 
 -15   4   2        0.00       -0.96      9.23 o 
 -15   4   1       18.41       29.73      6.66 o 
 -15   4   0        0.32        0.84      6.58 o 
 -15   4  -1        5.01        5.38      6.34 o 
 -15   4  -2        0.86        4.25      9.35 o 
 -15   4  -3       89.09      123.60     10.48 o 
 -15   4  -4        8.90       18.12      5.22 o 
 -15   4  -5        1.45        3.66      5.34 o 
  15   5 -11        0.00        3.55      4.77 o 
 -15   5  10       40.73       42.91      4.71 o 
 -15   5   9        2.08        3.80      6.68 o 
 -15   5   8       61.90       51.71      8.85 o 
 -15   5   7        4.43       12.52      9.83 o 
 -15   5   6        0.26        3.75      6.48 o 
 -15   5   5      118.55      113.54      8.93 o 
 -15   5   4       10.71        8.68      9.62 o 
 -15   5   3      158.52      177.64     12.42 o 
 -15   5   2       74.51       68.50     10.37 o 
 -15   5   1       36.02       42.51     10.28 o 
 -15   5   0       13.21       11.02      6.82 o 
 -15   5  -1        7.68        5.29      6.34 o 
 -15   5  -2       59.74       58.29      6.82 o 
 -15   5  -3        0.08        1.41      5.53 o 
 -15   5  -4       46.24       49.79      5.39 o 
 -15   5  -5       18.62       27.79      7.21 o 
 -15   6  10        8.26        5.97      4.08 o 
 -15   6   9       14.48       17.01      6.71 o 
 -15   6   8       90.28       96.34      6.26 o 
 -15   6   7       47.37       46.26     11.25 o 
 -15   6   6       23.67       20.43      6.48 o 
  15   6  -5        9.05       11.39      6.69 o 
 -15   6   4       14.94        8.25      9.08 o 
 -15   6   3      133.47      138.54     11.90 o 
 -15   6   2       12.28        3.73      9.52 o 
 -15   6   1        2.60        9.20      8.71 o 
 -15   6   0       18.05       15.54      6.54 o 
 -15   6  -1        3.41        4.67      6.45 o 
 -15   6  -2       22.21       16.50      5.82 o 
 -15   6  -3        3.85        3.97      5.39 o 
 -15   6  -4       36.55       32.44      4.72 o 
 -15   7  10       42.55       32.51      3.90 o 
 -15   7   9        5.21       13.78      4.61 o 
 -15   7   8       17.56       12.19      6.81 o 
 -15   7   7        0.98       -4.62     11.36 o 
  15   7  -6        2.12        2.85      4.66 o 
  15   7  -5       15.23       14.10      6.23 o 
  15   7  -4        0.02        0.30      4.76 o 
  15   7  -3        7.14        1.90      5.71 o 
 -15   7   2        0.92        0.04      9.01 o 
 -15   7   1       60.63       87.31     10.37 o 
 -15   7   0        2.84       -0.27      7.67 o 
 -15   7  -1        8.82        5.16      6.03 o 
 -15   7  -2       64.93       68.00      5.99 o 
 -15   7  -3       22.01       26.66      5.00 o 
 -15   7  -4        9.55        6.00      6.47 o 
 -15   8   9        0.50        4.52      4.14 o 
 -15   8   8       47.71       33.24      6.73 o 
 -15   8   7        7.07        6.80      7.02 o 
  15   8  -6       22.52       26.37      5.69 o 
  15   8  -5        7.22       12.14      5.97 o 
  15   8  -4       18.20       17.93      4.68 o 
  15   8  -3        0.88       -1.68      4.43 o 
 -15   8   2        1.95        5.14      4.36 o 
 -15   8   1        0.99        2.31      8.31 o 
 -15   8   0       83.05      103.91      9.18 o 
 -15   8  -1        8.81       20.42      7.54 o 
 -15   8  -2        0.39       -6.48      6.48 o 
 -15   9   9        0.54        3.21      3.36 o 
 -15   9   8        5.49        2.06      5.46 o 
 -15   9   7        2.13        4.80      8.25 o 
  15   9  -6       22.43       15.94      4.14 o 
  15   9  -5       14.41       10.49      5.98 o 
  15   9  -4       11.49       15.75      4.42 o 
  15   9  -3       23.22       27.80      4.45 o 
 -15   9   2       23.45       17.62      4.38 o 
 -15   9   1        4.57        3.27      3.88 o 
 -15   9   0       41.54       55.01      8.02 o 
 -15   9  -1        0.21        0.79      6.28 o 
 -15  10   8       15.65       19.42      3.54 o 
 -15  10   7       12.38       11.83      6.90 o 
 -15  10   6        8.16        3.75      5.71 o 
  15  10  -5        0.32       -1.25      5.06 o 
  15  10  -4        1.34       -0.32      3.48 o 
 -15  10   3        0.08        2.74      3.83 o 
 -15  10   2        0.00       -1.21      4.77 o 
 -15  10   1        0.12        2.33      4.43 o 
 -15  10   0        0.82        4.69      3.88 o 
  15  11  -5       32.58       29.58      8.49 o 
  15  11  -4        1.07        0.70      6.17 o 
  15  11  -3        0.00        6.30      6.49 o 
  15  11  -2        0.05       -1.23      6.01 o 
  15  11  -1        0.26        0.36      5.53 o 
  15  11   0        5.28        5.87      4.85 o 
  15  12  -5        1.73       -3.56      8.32 o 
  15  12  -4       14.27       19.72      5.80 o 
  15  12  -3        1.82        2.32      5.55 o 
  15  12  -2        0.14        6.56      5.16 o 
 -16   0   8        0.27        5.31      6.75 o 
 -16   0   6        0.29       -0.31      5.84 o 
 -16   0   4       23.85       23.82      8.89 o 
 -16   0   2        0.01        3.23      8.99 o 
 -16   0   0        0.31        7.10      8.65 o 
 -16   0  -4       39.48       74.23      6.60 o 
 -16   1   9        0.20        2.46      4.14 o 
 -16   1   8       14.25       15.38      4.76 o 
 -16   1   7        5.63       13.88      6.65 o 
 -16   1   6        9.41       10.02      4.13 o 
 -16   1   5        2.38        5.25      7.95 o 
 -16   1   4        0.00        3.27      6.15 o 
 -16   1   3        0.02        0.04      5.91 o 
 -16   1   2        3.30        7.43      6.45 o 
 -16   1   1       13.79        9.03      6.22 o 
 -16   1   0       24.98       34.80      6.27 o 
 -16   1  -1        3.29        6.22      5.54 o 
 -16   1  -2       27.88       46.92      8.29 o 
 -16   1  -3        0.03        1.93      7.02 o 
 -16   1  -4        5.27       11.69      3.98 o 
 -16   2   9        0.26        0.76      4.31 o 
 -16   2   8        0.35        5.31      7.30 o 
 -16   2   7       12.16       15.58      9.33 o 
 -16   2   6       21.21       22.69      4.89 o 
 -16   2   5        0.81        1.96      7.82 o 
 -16   2   4        0.14       -0.56      5.95 o 
 -16   2   3        1.64        3.85      6.18 o 
 -16   2   2       32.35       41.76      6.78 o 
 -16   2   1        5.37        3.10      5.91 o 
 -16   2   0       10.56        9.57      5.60 o 
 -16   2  -1        5.37       11.90      5.57 o 
 -16   2  -2       32.88       44.30      5.56 o 
 -16   2  -3        2.25       11.78      4.75 o 
 -16   2  -4       11.45       13.83      3.78 o 
 -16   3  10        3.00        1.52      3.06 o 
 -16   3   9        2.02        1.65      4.23 o 
 -16   3   8       31.89       34.36      7.95 o 
 -16   3   7       23.15       21.05      9.76 o 
 -16   3   6        6.25        8.64      6.08 o 
 -16   3   5       61.56       83.57      8.10 o 
 -16   3   4        1.09       -0.32      8.81 o 
 -16   3   3        1.68        3.16      6.04 o 
 -16   3   2        0.47       -4.98      5.92 o 
 -16   3   1        2.20        9.91      5.82 o 
 -16   3   0        3.85       10.11      5.78 o 
 -16   3  -1        7.97       15.70      5.59 o 
 -16   3  -2       15.58       17.27      5.14 o 
 -16   3  -3       17.79       34.32      4.74 o 
 -16   3  -4       17.77       15.58      5.29 o 
  16   4 -10        2.69        3.94      4.90 o 
 -16   4   9       20.41       10.25      4.35 o 
 -16   4   8        0.11       -0.30      7.14 o 
 -16   4   7       14.64        3.31     10.08 o 
 -16   4   6       10.31        8.35      5.73 o 
 -16   4   5       13.50        6.03      8.93 o 
 -16   4   4        2.09        5.76      9.23 o 
 -16   4   3        1.82        4.08      8.34 o 
 -16   4   2        3.89       -6.83      8.51 o 
 -16   4   1        0.05        3.31      8.29 o 
 -16   4   0        0.41       -1.06      5.40 o 
 -16   4  -1       33.63       26.50      5.24 o 
 -16   4  -2        0.29        6.41      4.71 o 
 -16   4  -3        0.63        6.04      3.97 o 
 -16   5   9        0.08       -0.83      4.02 o 
 -16   5   8       27.99       23.63      4.85 o 
 -16   5   7        1.91       -3.39     10.58 o 
 -16   5   6        1.14        0.79      5.69 o 
 -16   5   5       29.61       31.52      7.58 o 
 -16   5   4       30.59       33.65      6.42 o 
 -16   5   3       15.58       12.44      8.55 o 
 -16   5   2       20.51       21.19      9.12 o 
 -16   5   1       15.45       15.96      8.66 o 
 -16   5   0        0.90        6.54      7.78 o 
 -16   5  -1       16.45       14.40      7.78 o 
 -16   5  -2        5.23        8.19      6.92 o 
 -16   5  -3       15.13       20.47      5.89 o 
 -16   6   9        2.30        2.32      3.78 o 
 -16   6   8       15.81       12.56      6.21 o 
 -16   6   7       45.07       35.90      9.58 o 
 -16   6   6       20.64       16.97      5.57 o 
 -16   6   5       66.81       80.19      7.38 o 
 -16   6   4        1.07        6.48      5.78 o 
 -16   6   3       28.15       32.96      6.25 o 
 -16   6   2        8.52        5.32      8.11 o 
 -16   6   1       14.90       19.17      8.08 o 
 -16   6   0       84.88       98.75      9.07 o 
 -16   6  -1        3.35        6.85      6.97 o 
 -16   6  -2       45.51       63.63      7.04 o 
 -16   7   9        5.92        7.11      3.23 o 
 -16   7   8       21.60       16.35      5.53 o 
 -16   7   7       42.68       43.12      6.33 o 
 -16   7   6        0.18       -2.31      7.19 o 
 -16   7   5       93.74      104.41      7.67 o 
 -16   7   4        6.52       10.72      5.51 o 
 -16   7   3        2.71        4.99      5.40 o 
 -16   7   2        0.28        4.37      5.27 o 
 -16   7   1       14.30        6.94      7.52 o 
 -16   7   0       86.47       92.74      8.45 o 
 -16   7  -1       22.34       17.17      6.82 o 
 -16   7  -2        4.32       13.61      5.27 o 
 -16   8   8        0.35       -1.88      3.50 o 
 -16   8   7       18.74       16.54      7.56 o 
 -16   8   6        5.06        1.85      4.42 o 
 -16   8   5       17.19       15.30      8.84 o 
 -16   8   4        0.68        6.38      5.06 o 
 -16   8   3       10.67       13.40      5.18 o 
 -16   8   2        0.57       -4.60      4.85 o 
 -16   8   1        8.96        7.56      4.47 o 
 -16   8   0       23.04       24.04      6.79 o 
 -16   8  -1       69.14       63.87      6.16 o 
 -16   9   7       15.32       15.94      6.07 o 
 -16   9   6        3.72       -0.72      4.72 o 
 -16   9   5       38.39       38.24      5.16 o 
 -16   9   4        2.40       -0.82      3.83 o 
 -16   9   3        0.38       -4.30      4.30 o 
 -16   9   2       17.35       16.62      4.31 o 
 -16   9   1       13.89       11.10      5.79 o 
 -17   0   6        8.39        2.30      6.54 o 
 -17   0   4        1.20        1.72      7.58 o 
 -17   0   2        0.43        1.52      7.64 o 
 -17   0   0       53.53       40.09      7.82 o 
 -17   0  -2        0.10        2.49      5.68 o 
 -17   1   7        1.29        2.54      6.02 o 
 -17   1   6        5.04       10.49      4.04 o 
 -17   1   5        5.95        1.65      5.23 o 
 -17   1   4        0.97        3.05      5.13 o 
 -17   1   3        0.02        1.30      5.31 o 
 -17   1   2        3.21        5.53      5.53 o 
 -17   1   1       15.04       16.91      5.31 o 
 -17   1   0        0.03        3.95      4.99 o 
 -17   1  -1        6.61        8.50      4.70 o 
 -17   1  -2       28.42       12.51      4.12 o 
  17   2  -8        1.69       -3.86      5.26 o 
 -17   2   7       12.98       13.02      8.95 o 
 -17   2   6        2.92        3.34      3.95 o 
 -17   2   5        7.41        8.01      5.59 o 
 -17   2   4       25.65       19.80      5.33 o 
 -17   2   3       16.23       11.41      5.31 o 
 -17   2   2        1.49       -1.71      5.11 o 
 -17   2   1       12.12       16.51      5.37 o 
 -17   2   0        0.17       -2.31      4.81 o 
 -17   2  -1        0.96        2.81      4.48 o 
 -17   2  -2       12.28       12.35      3.83 o 
 -17   3   8        0.71       -4.03      5.16 o 
 -17   3   7       11.26       15.70      7.38 o 
 -17   3   6        0.79       -2.82      4.95 o 
 -17   3   5       31.78       39.86      5.39 o 
 -17   3   4       38.47       51.07      5.89 o 
 -17   3   3        8.56        1.97      7.73 o 
 -17   3   2       17.97       22.18      7.73 o 
 -17   3   1        1.18        1.22      4.76 o 
 -17   3   0        0.49       -4.42      4.42 o 
 -17   3  -1        2.38        2.82      4.04 o 
 -17   3  -2       34.84       33.28      6.01 o 
 -17   4   8        2.99        5.75      5.10 o 
 -17   4   7        4.68        3.16      8.80 o 
 -17   4   6        1.39       -2.96      6.85 o 
 -17   4   5       55.79       80.95      6.58 o 
 -17   4   4        1.30        4.68      5.26 o 
 -17   4   3       45.46       57.14      8.49 o 
 -17   4   2        3.81        6.42      7.63 o 
 -17   4   1        5.31        6.88      7.27 o 
 -17   4   0       22.82       38.81      7.44 o 
 -17   4  -1       26.40       27.96      6.68 o 
 -17   4  -2        0.25       -0.13      5.01 o 
 -17   5   8        0.31       -0.10      3.40 o 
 -17   5   7       15.31       12.14      7.79 o 
 -17   5   6        6.48        2.57      6.60 o 
 -17   5   5        7.67       15.44      6.40 o 
 -17   5   4        0.47        5.95      5.25 o 
 -17   5   3       84.45      104.06      6.21 o 
 -17   5   2        6.58       10.26      7.18 o 
 -17   5   1        0.59       -3.94      7.10 o 
 -17   5   0        0.96        4.64      6.25 o 
 -17   5  -1       25.00       33.01      6.07 o 
 -17   6   7       67.06       62.14      7.56 o 
 -17   6   6       12.30       17.20      6.40 o 
 -17   6   5        2.21       -0.20      8.84 o 
 -17   6   4       20.32       19.25      5.07 o 
 -17   6   3       22.58       29.08      5.12 o 
 -17   6   2        0.01        1.76      4.59 o 
 -17   6   1       17.54       25.65      4.70 o 
 -17   6   0        0.01       -2.35      3.84 o 
 -17   7   6        0.34        1.13      3.69 o 
 -17   7   5        8.71       10.32      7.69 o 
 -17   7   4       39.20       48.66      4.83 o 
 -17   7   3       27.41       32.66      4.60 o 
 -17   7   2       73.48       75.79      4.77 o 
 -17   7   1        9.70       10.81      3.74 o 
 -17   8   5        0.26        3.73      5.70 o 
 -17   8   4        4.35        1.65      4.86 o 
 -17   8   3        0.59       -1.88      3.53 o 
 -17   8   2       18.50       16.49      5.22 o 
 -18   0   6        2.96        1.52      4.90 o 
 -18   0   4       15.68       16.63      4.27 o 
 -18   0   2        1.72       -2.42      5.51 o 
 -18   1   6        4.91        7.28      5.25 o 
 -18   1   5       87.31      113.16      6.22 o 
 -18   1   4        1.72        8.17      3.44 o 
 -18   1   3        0.10       -1.28      3.37 o 
 -18   1   2        1.11        2.55      3.87 o 
 -18   1   1        0.10        0.19      5.47 o 
 -18   1   0        0.00        2.36      4.86 o 
 -18   2   6        0.01       -4.28      5.31 o 
 -18   2   5       19.15       33.67      8.43 o 
 -18   2   4        0.04        2.90      3.32 o 
 -18   2   3        9.40       10.33      3.50 o 
 -18   2   2        1.19        0.23      6.00 o 
 -18   2   1        4.37       10.82      5.73 o 
 -18   2   0        0.09        7.71      4.90 o 
 -18   3   6        5.64        5.02      5.11 o 
 -18   3   5       14.86       29.66      8.03 o 
 -18   3   4        0.36       -3.40      4.20 o 
 -18   3   3        7.02        6.60      4.30 o 
 -18   3   2       38.13       50.87      4.57 o 
 -18   3   1        7.80        5.71      5.34 o 
 -18   4   6        6.84        9.15      4.93 o 
 -18   4   5        1.80        1.72      8.02 o 
 -18   4   4       17.29       13.17      4.14 o 
 -18   4   3        7.37        6.86      4.08 o 
 -18   4   2        0.29       -0.13      3.88 o 
 -18   4   1        6.31        5.67      3.41 o 
 -18   5   5       32.91       47.52      6.99 o 
 -18   5   4        3.14        0.99      3.63 o 
 -18   5   3        0.47        3.44      3.58 o 
 -18   5   2        2.77        5.24      3.35 o 
   0   0   4      244.99      262.78     12.51 o 
   0   0   6      166.91      231.09     14.19 o 
   0  -1  -1     5876.98     5393.16     23.27 o 
   0   1   2      517.24      499.12      6.97 o 
   0   1   3     4185.38     4757.94     22.13 o 
   0   1   4        1.27        2.01      6.17 o 
   0   1   6       39.39       37.55      7.52 o 
   0  -1 -13        5.83        5.53      6.30 o 
   0  -2  -1       74.55       84.03      6.58 o 
   0   2   2      213.26      121.27      4.13 o 
   0   2   3      217.79      169.20      6.46 o 
   0   2   4     1245.16     1107.53     13.25 o 
   0   2   6       17.81       16.52      6.85 o 
   0   2 -11       17.54        4.12      9.57 o 
   0  -2 -13       17.20       16.06      6.32 o 
   0  -3   1    12000.55    11091.04     29.57 o 
   0  -3  -2     2072.89     2179.86     24.61 o 
   0  -3   3      753.36      895.47     19.56 o 
   0   3   4      326.54      375.98      8.29 o 
   0  -3   6        0.03        5.82     11.59 o 
   0  -3 -11        0.36       -1.11      5.19 o 
   0  -3 -13       11.46       10.74      5.91 o 
   0  -4   1     1560.10     1662.08     19.82 o 
   0  -4   3      243.72      240.12     14.65 o 
   0  -4   4      633.64      851.31     22.70 o 
   0  -4   6      287.01      349.23     19.00 o 
   0   4 -11       22.97       10.97      6.79 o 
   0  -4 -13        1.28        2.53      8.62 o 
   0  -5   1       50.33       68.47      5.43 o 
   0  -5   4      377.16      498.48     19.48 o 
   0  -5   6      666.62      635.26     23.79 o 
   0  -5 -13       12.15       11.49      9.12 o 
   0  -6   1     1210.60     1553.27     10.91 o 
   0  -6   4       44.24       41.04     13.21 o 
   0  -6   6      233.93      186.77     11.57 o 
   0  -6 -11        6.16        8.13     10.41 o 
   0  -7   1       23.21        8.58      3.95 o 
   0  -7   4      297.76      274.90     11.44 o 
   0  -7   6      164.29      160.30     11.52 o 
   0  -7  -8       17.89       31.24     11.55 o 
   0  -7 -13       10.91       10.65      8.17 o 
   0  -8   1       84.35       98.65      5.44 o 
   0  -8   3      112.81       82.09     13.99 o 
   0  -8   4       31.53       40.84     11.13 o 
   0  -8   6       24.06       27.55      9.14 o 
   0  -8  -8       16.13       40.23     10.81 o 
   0  -8 -13        0.46        3.57      6.80 o 
   0  -9   1       51.48       47.36      9.59 o 
   0  -9   3       22.27       28.44     12.89 o 
   0  -9   4      253.65      273.23     11.93 o 
   0  -9   6       37.48       35.33     12.62 o 
   0  -9  -8      115.17       96.70     12.79 o 
   0  -9 -11        5.15        8.75      8.80 o 
   0  -9 -13        0.08        5.00      5.73 o 
   0 -10   1      274.42      297.86     13.99 o 
   0 -10   3        1.22        0.32     12.29 o 
   0 -10   4       12.96       16.98      7.82 o 
   0 -10   6      127.84      101.44      6.38 o 
   0 -10  -8       47.27       49.23     11.65 o 
   0 -10 -11        7.72        8.37      5.79 o 
   0 -11   1      183.00      147.32     12.78 o 
   0 -11   3        6.93       15.14     13.78 o 
   0 -11   4        9.26       -9.66     13.93 o 
   0 -11   6        0.04        3.33      5.91 o 
   0 -11  -8       21.35       24.29     11.29 o 
   0 -11 -11        0.00       -1.21      7.16 o 
   0 -12   1        0.13        4.06     10.44 o 
   0 -12   3       76.31       62.78     15.64 o 
   0 -12  -4        4.36        0.14      8.38 o 
   0 -12  -6      289.24      233.14      9.30 o 
   0 -12  -8       22.88       21.98     11.40 o 
   0 -13  -1        4.27        6.07      6.28 o 
   0 -13  -3       11.56       12.34      7.39 o 
   0 -13  -4        8.67        1.24      9.92 o 
   0 -13  -6       68.39       63.07      7.71 o 
   0 -13  -8        1.63       37.83     10.88 o 
   0 -14   1        7.01        1.32      5.68 o 
   0 -14  -3       23.91        7.84      8.89 o 
   0 -14  -4        2.61       -5.87      9.11 o 
   0 -14   6        0.06        1.78      6.33 o 
   0 -14  -8        4.10       47.22     11.23 o 
   0 -15   1        0.85        5.72      6.09 o 
   0 -15   3        3.04       -6.58      6.58 o 
   0 -15   4       41.27       30.38      6.86 o 
   0 -15  -6       41.15       41.75     11.01 o 
   0 -15  -8       33.11       98.77     11.01 o 
   0 -16   1        4.48        9.86      6.66 o 
   0 -16   3       53.78       53.03      7.13 o 
   0 -16   4       92.06       93.72      7.37 o 
   0 -16  -6       77.54       70.77     10.61 o 
   0 -17   1       17.64       11.24      6.04 o 
   0 -17   3        4.94       12.46      6.43 o 
   0 -17   4       21.11       17.57      6.10 o 
   0 -17   6      100.93      103.85      7.02 o 
   0 -18   1       48.02       48.84      6.64 o 
   0 -18   3        0.43       -0.39      5.57 o 
   0 -18   4        0.53        9.54      5.55 o 
   0 -18   6        6.05        5.78      5.31 o 
   0 -19   1       13.94       12.66      5.71 o 
   0 -19   3        0.01        5.99      5.23 o 
   0 -19  -4       16.30       37.32      9.31 o 
   0 -19  -6        7.96       35.16      7.59 o 
   0 -20   1        5.84       -0.17      5.03 o 
   0 -20  -3        0.34       11.13      7.58 o 
   0 -20  -4        0.04       -7.17      7.17 o 
   0 -21  -1        0.10        2.07      5.96 o 
   0 -21  -3        5.77        1.33      5.69 o 
  -1   0   6      191.29      288.54     15.69 o 
   1   0  -4      657.39      564.84     16.63 o 
   1   0  -2     5107.82     3953.30     25.19 o 
   1   0   2     4592.93     5916.90     30.16 o 
   1   0   4     2763.27     2671.62     28.66 o 
   1   0   8      330.83      346.39     18.97 o 
   1   1 -13       22.91       16.71      9.51 o 
  -1  -1   6      104.86      130.41      9.28 o 
   1  -1  -4      154.48      140.10      8.60 o 
   1   1  -3     8925.35     9467.53     33.21 o 
   1   1  -2     2450.85     2423.37     14.02 o 
   1  -1  -1      965.50      801.88      5.01 o 
   1   1   1     1319.34     1589.26      8.70 o 
   1  -1   2      424.68      456.12     11.74 o 
   1  -1   3      826.75     1070.72     18.24 o 
   1  -1   4       24.51       25.85      9.66 o 
   1   1   8        1.11       -0.74     11.16 o 
  -1  -1 -11        1.20        1.51      7.11 o 
  -1   1 -13        5.84        7.37      6.23 o 
   1   2 -13        1.64        3.80      8.37 o 
   1   2 -11       41.60       42.11     10.74 o 
  -1   2   6       91.97       82.45      8.35 o 
   1  -2  -4       43.88       12.34     11.59 o 
   1   2  -3      523.59      611.72      9.93 o 
   1  -2  -2      488.83      633.11      6.67 o 
  -1  -2   1      134.97       98.99      2.81 o 
   1   2   1       32.56       74.69      2.84 o 
   1   2   2     4817.26     4704.54     19.04 o 
   1  -2   3       13.70       22.15      9.47 o 
   1  -2   4      239.84      231.40     13.30 o 
   1   2   6       83.26       87.02      8.66 o 
   1  -2   8       18.77       11.76     11.38 o 
  -1   2 -11        3.09        0.26      5.22 o 
  -1   2 -13        5.58        4.76      6.04 o 
   1   3 -13        2.60        7.47      7.96 o 
   1  -3 -11        0.11       -4.95      7.11 o 
  -1   3   6       23.11       28.46      6.68 o 
   1  -3  -4      205.35      191.66     14.58 o 
   1  -3  -3       33.42      103.60     12.27 o 
   1   3  -2      143.72      134.42      4.57 o 
  -1  -3   1     2863.49     2310.08      7.74 o 
   1  -3   1     1876.10     2340.24     14.51 o 
   1   3   2     5145.44     5700.21     18.98 o 
   1  -3   3       94.03      103.57     11.24 o 
   1  -3   4      309.42      329.93     15.33 o 
   1  -3   6        2.84        4.11      6.10 o 
   1  -3  11       18.99        8.00      5.26 o 
  -1  -3 -13        0.02        1.99      9.18 o 
   1  -4 -11       50.78       50.53      7.58 o 
  -1  -4   6        0.06       -5.88     12.95 o 
   1  -4  -4     1834.67     1698.92     13.37 o 
   1  -4  -3     2303.75     2445.84     30.79 o 
   1  -4  -2        7.50       15.89     10.38 o 
  -1  -4   1     4668.28     4689.86     21.75 o 
   1  -4   1     7271.72     7786.57     18.19 o 
   1   4   3     1071.93     1086.29      9.71 o 
   1   4   4      201.03      223.81      7.93 o 
   1   4   6      873.14      878.48     13.31 o 
  -1  -4 -11        0.02       -3.59      6.47 o 
  -1  -4 -13        7.36        5.72      8.90 o 
  -1  -5   6       22.09        5.05     12.97 o 
   1  -5  -4      990.33     1070.43     18.03 o 
   1  -5  -3     3025.26     3273.82     25.49 o 
  -1  -5   2     5317.07     5361.15     38.83 o 
  -1  -5   1       50.32       61.32      6.44 o 
   1  -5   1      115.53      129.90      2.67 o 
   1  -5   2     1164.61      972.87      8.02 o 
   1   5   4       14.03       27.03      4.78 o 
   1  -5   6     1027.85      979.35     19.61 o 
  -1  -5 -11        1.43        0.51      6.03 o 
  -1  -5 -13        1.86       10.31      8.25 o 
  -1  -6   6      136.59      142.02     16.54 o 
   1  -6  -3     4337.27     4678.06     45.96 o 
   1  -6  -1       99.62      123.57      5.33 o 
   1  -6   1     1848.48     1644.88      8.75 o 
   1  -6   4       52.76       50.28      8.48 o 
   1  -6   6       16.21        9.21     11.87 o 
  -1  -6  -8       13.99       16.64      8.52 o 
  -1  -6 -11       32.40       36.39      6.94 o 
  -1  -6 -13        0.17       -0.72      7.99 o 
   1  -7 -13       11.30       12.97      8.35 o 
  -1  -7  11       19.17        5.55      8.07 o 
   1  -7  -8       54.68       64.88     11.36 o 
  -1  -7   6        5.36       -3.38     14.16 o 
  -1  -7   4        0.91        7.90     12.33 o 
  -1  -7   3      577.23      456.42     17.14 o 
  -1  -7   1        1.20        4.05      3.39 o 
   1  -7   1      275.71      340.19      7.94 o 
   1  -7   4       15.50       16.56      7.91 o 
   1  -7   6       23.87       22.93     12.85 o 
  -1  -7  -8        8.84       10.81      6.80 o 
  -1  -7 -11        0.22        0.66      5.99 o 
  -1  -7 -13        0.03        0.83      7.15 o 
  -1  -8  11        8.96       -1.09      7.91 o 
   1  -8  -8       17.16       31.10     10.94 o 
  -1  -8   6       31.51       27.23      9.66 o 
  -1  -8   4     1234.71     1146.62     25.76 o 
  -1  -8   3      135.69      170.01     14.40 o 
  -1  -8   1        1.31        2.35      5.66 o 
   1  -8   1      286.54      308.39      8.06 o 
   1  -8   3      252.77      287.72     13.98 o 
   1  -8   4      211.11      193.01     14.36 o 
   1  -8   6        1.40       -1.21     11.53 o 
  -1  -8  -8       30.99       25.29      5.75 o 
  -1  -8 -11        4.53       -3.37      5.81 o 
  -1  -8 -13        0.64       -1.37      6.49 o 
   1  -9 -11       30.07       26.68      9.40 o 
   1  -9  -8        0.55       18.92     10.36 o 
  -1  -9   6       24.97       17.90      9.77 o 
  -1  -9   4      523.38      561.43     14.02 o 
  -1  -9   3      992.53      945.09     24.57 o 
  -1  -9   1       10.26        9.19      5.69 o 
   1  -9   1        1.29       11.08      9.35 o 
   1  -9   4        2.70       11.79     10.51 o 
   1  -9   6        0.00        4.83     11.72 o 
  -1  -9  -8        0.60        3.93      6.74 o 
  -1  -9 -11       10.45       10.36      5.80 o 
  -1  -9 -13        1.95       -1.44      5.32 o 
   1 -10 -11       22.04       29.98      8.60 o 
   1 -10  -8      118.06      118.22     13.35 o 
  -1 -10   6      104.41       78.78      5.78 o 
  -1 -10   4      119.05       92.42     13.98 o 
  -1 -10   3      493.66      507.38     20.78 o 
  -1 -10   1       65.35       61.04     10.81 o 
   1 -10   1       37.70       32.10     10.26 o 
   1 -10   3       13.77        4.20     14.09 o 
   1 -10   4      441.45      420.52     13.77 o 
   1 -10   6      124.92      114.47      5.79 o 
  -1 -10  -8        1.51        4.64      5.60 o 
  -1 -10 -11       59.53       52.76      5.92 o 
   1 -11  -8      143.09      118.82     12.97 o 
  -1 -11   6       21.46       27.79      6.64 o 
  -1 -11   3        8.48        7.16     13.53 o 
  -1 -11   1      152.74       95.54     11.82 o 
   1 -11   1      200.10      202.27     13.27 o 
   1 -11   3       28.81       37.12     15.23 o 
   1 -11   4       89.64       95.46     16.30 o 
   1 -11   6       11.72       17.21      5.12 o 
  -1 -11  -8       16.06       28.70     11.52 o 
  -1 -11 -11        0.48       -2.36      5.15 o 
   1 -12  -8      203.97      177.47     14.58 o 
  -1 -12   6        8.15       11.49      7.07 o 
   1 -12  -4      484.34      411.06     15.06 o 
  -1 -12   3       65.81       75.65     16.84 o 
  -1 -12   1       18.70       32.28     11.70 o 
   1 -12   1       18.10        5.71     15.17 o 
  -1 -12  -3       22.24       24.84      7.67 o 
  -1 -12  -4        4.29       -6.18      8.08 o 
  -1 -12  -6       71.15       63.00      5.79 o 
  -1 -12  -8        3.05       15.30     11.17 o 
   1 -12  11        0.03        5.01      6.73 o 
   1 -13  -8        4.43       37.83     11.37 o 
  -1 -13   6       64.07       48.87      7.40 o 
   1 -13  -4       23.26       19.81      9.34 o 
   1 -13  -3        0.62       -8.89      9.03 o 
   1 -13  -1       60.05       70.54      7.40 o 
  -1 -13  -1       15.91        7.99      7.33 o 
  -1 -13  -3       30.96       26.47      8.28 o 
  -1 -13  -4       26.01        8.21      9.30 o 
   1 -13   6      123.74      103.80      8.09 o 
  -1 -13  -8        7.56       47.30     11.74 o 
   1 -13  11        0.81        4.49      6.07 o 
  -1 -14  11        4.10       -1.22      4.84 o 
   1 -14  -8        4.65       38.00     11.85 o 
  -1 -14   6       17.11       16.10      6.56 o 
   1 -14  -4      112.10       73.40     11.58 o 
   1 -14  -3       14.09        3.98      9.23 o 
  -1 -14   1        6.58        6.63      5.55 o 
   1 -14   1       53.46       43.16      6.14 o 
   1 -14   3       10.09       13.89      6.12 o 
  -1 -14  -4       33.38       32.24     10.09 o 
   1 -14   6       13.14        7.50      6.76 o 
  -1 -14  -8        0.79       35.87     10.58 o 
   1 -14  11        5.34        2.44      5.13 o 
   1 -15  -8       10.45       74.94     11.06 o 
  -1 -15   6       54.20       57.04      7.34 o 
   1 -15  -4        9.14        6.81     10.17 o 
  -1 -15   3       35.33       17.89      7.01 o 
  -1 -15   1        1.38        0.99      6.15 o 
   1 -15   1        4.45        0.89      6.36 o 
   1 -15   3        6.01        7.12      6.66 o 
  -1 -15  -4        0.02        2.35     10.57 o 
  -1 -15  -6        0.04        2.67     11.01 o 
  -1 -15  -8        2.22       66.33     10.43 o 
  -1 -16   6       13.06       15.40      6.11 o 
  -1 -16   4        1.89       -1.48      6.70 o 
  -1 -16   3       29.34       33.11      6.73 o 
  -1 -16   1       33.50       32.72      6.79 o 
   1 -16   1        4.34        0.65      6.34 o 
   1 -16   2       11.94       20.31      8.44 o 
   1 -16   3        0.11       -6.08      6.08 o 
  -1 -16  -4       42.17       35.35     10.03 o 
   1 -16   6       27.72       24.36      6.25 o 
  -1 -17   6        0.04        2.22      5.55 o 
  -1 -17   4       33.23       28.46      6.55 o 
  -1 -17   3        1.32        0.39      6.50 o 
  -1 -17   1        0.05       -6.62      6.62 o 
   1 -17   1        8.66        1.65      6.25 o 
   1 -17   2       28.31       18.85      8.52 o 
   1 -17   3       10.94       19.29      6.34 o 
  -1 -17  -4        2.09       -3.55      9.16 o 
   1 -17   6        0.53        5.37      5.73 o 
   1 -18  -6        1.25       19.68      9.26 o 
  -1 -18   4        2.25        1.43      5.59 o 
  -1 -18   3        3.97        3.84      5.73 o 
  -1 -18   1        5.74       10.31      6.27 o 
   1 -18   1        0.11       -1.10      6.12 o 
   1 -18   2       53.66       67.82      8.62 o 
  -1 -18  -3       45.13       42.50      9.43 o 
  -1 -18  -4        2.63       13.86     10.03 o 
   1 -18   6        0.88        3.04      4.99 o 
   1 -19  -6        0.61       43.33      7.80 o 
  -1 -19   4        7.89        6.28      4.92 o 
  -1 -19   3       12.03       14.52      5.44 o 
  -1 -19   1        0.78        3.13      5.97 o 
   1 -19   1        5.48       -1.54      5.44 o 
   1 -19   2        1.36       -2.23      6.75 o 
  -1 -19  -3        5.21        9.18      8.86 o 
  -1 -19  -4        0.85        4.24      8.10 o 
  -1 -19  -6        0.00       44.59      7.69 o 
   1 -20  -4        1.97        0.60      7.36 o 
  -1 -20   3        0.64       -3.47      4.52 o 
  -1 -20   1        0.93       -2.22      5.03 o 
   1 -20   1        0.86        0.47      4.72 o 
  -1 -20  -3        4.84       16.85      8.04 o 
  -1 -20  -4        0.09       -1.19      7.05 o 
   1 -21  -2       16.19       30.55      5.92 o 
  -1 -21   1        0.01       -2.55      3.87 o 
  -1 -21  -1       20.11       23.49      6.49 o 
  -1 -21  -3        6.66       10.58      5.52 o 
   2   0  -4      249.55      151.78     12.97 o 
   2   0  -2     3560.07     4698.24     29.40 o 
   2   0   2        1.68       17.11      7.63 o 
   2   0   4     3074.13     2863.51     31.63 o 
   2   0   6      157.82      153.21     13.63 o 
   2   0   8       14.48       -4.02     11.02 o 
   2  -1  -6      304.81      370.32     19.31 o 
   2  -1  -4      104.31       97.45      8.34 o 
   2   1  -3     6585.28     6466.46     28.33 o 
   2  -1  -2     1108.33     1061.68      7.91 o 
   2   1  -1     2570.12     2792.96     13.51 o 
   2   1   1     1498.82     1486.79     10.43 o 
   2  -1   2     1797.13     1865.89     21.36 o 
   2   1   3     1238.26     1152.34     13.22 o 
   2   1   4       32.56       31.04      6.57 o 
   2  -1   6      290.40      270.32     10.90 o 
   2   1   8       22.42       12.76      8.80 o 
  -2  -1 -11       28.90       32.24      7.49 o 
  -2   1 -13       31.43       41.27      6.75 o 
   2   2 -11      245.36      255.75     14.26 o 
   2  -2  -6      109.13       72.68     14.96 o 
   2  -2  -4      270.09      269.88      9.72 o 
   2   2  -3      674.63      610.23     10.59 o 
   2   2  -2     6281.72     5908.57     12.65 o 
   2  -2  -1      945.67     1019.18      9.24 o 
   2   2   1      433.04      436.21      6.57 o 
   2   2   2      212.77      209.16      7.86 o 
   2   2   3      249.02      270.78      7.84 o 
   2   2   4      149.60      130.26      7.77 o 
   2   2   6        1.79        0.07      7.25 o 
   2   2   8        1.88        6.27      8.07 o 
  -2   2 -11        0.10        0.33      4.98 o 
  -2   2 -13        0.38       -2.23      5.94 o 
   2   3 -11        0.47        6.11     10.03 o 
  -2   3   6        9.58        5.37      6.95 o 
   2   3  -4      815.50      821.16     12.93 o 
   2   3  -3      573.48      735.46     10.66 o 
  -2  -3   2    11251.99    11539.50     22.88 o 
   2  -3  -1     3136.96     3775.41     14.13 o 
   2   3   1      153.90      163.96      5.13 o 
   2   3   3      413.10      471.12      8.94 o 
   2   3   4        1.83       -0.79      5.99 o 
   2   3   6       98.07      112.94      8.38 o 
   2  -3   8        0.16       -0.54     11.48 o 
  -2   3 -11        3.69        0.31      5.07 o 
  -2  -3 -13       24.55       24.61      8.98 o 
   2   4 -11       66.74       66.48     10.68 o 
  -2  -4   6      448.30      530.73     21.29 o 
   2  -4  -4        8.37        0.99     12.10 o 
   2  -4  -3      732.93      767.03      7.29 o 
   2   4  -2        8.55        4.83      3.88 o 
   2  -4  -1     5018.28     5255.73     17.89 o 
   2  -4   1      372.47      316.36      6.96 o 
   2   4   3        1.22       11.80      4.78 o 
   2   4   4      154.86      108.75      6.69 o 
   2  -4   6      113.01      109.73     13.83 o 
   2  -4   8        8.33        6.06     10.76 o 
  -2  -4 -11        0.04        4.07      6.49 o 
  -2  -4 -13       20.39       23.52      8.99 o 
   2  -5 -11       44.47       46.20     10.59 o 
  -2  -5   6      172.53      170.94     16.33 o 
   2  -5  -4        1.95       -6.69     13.51 o 
  -2  -5   3     1049.20     1050.43     13.46 o 
   2   5  -2       38.01       42.25      2.50 o 
   2  -5  -1      146.35      187.38      5.10 o 
   2  -5   1        0.24       -0.14      4.42 o 
   2  -5   2     2551.96     2628.70     20.19 o 
   2  -5   3      506.13      420.04     16.26 o 
   2  -5   4       29.83       34.60     11.49 o 
   2  -5   6       46.61       42.50     12.65 o 
   2  -5   8      221.76      179.74      9.79 o 
   2  -5  11        0.94        5.70      6.22 o 
  -2  -5 -13        9.05        4.55      8.16 o 
   2  -6 -11       32.49       33.87     10.03 o 
  -2  -6   6       41.83       59.76     15.93 o 
   2  -6  -4        5.67        4.36      7.11 o 
  -2  -6   3       74.85       58.41      9.92 o 
   2  -6  -1     1326.35     1477.11     10.33 o 
   2  -6   1      846.85      831.43      9.82 o 
   2  -6   2       77.67       65.91      5.45 o 
   2  -6   4        8.01       11.89     11.14 o 
   2  -6   6       59.40       61.68     13.76 o 
  -2  -6  -8        0.32       -0.06      7.26 o 
   2  -6  11        2.19        4.14      6.20 o 
  -2  -6 -13        1.38       -0.09      7.85 o 
   2  -7  -8       21.03       24.28     11.15 o 
  -2  -7   6      997.93     1045.81     32.05 o 
   2  -7  -4       77.93       91.67      8.56 o 
  -2  -7   3       92.12      133.21     11.75 o 
   2  -7  -1       40.32       54.80      6.16 o 
   2  -7   1       77.99       75.47      8.10 o 
   2  -7   3      330.04      348.13     15.23 o 
   2  -7   4        0.91        9.00     10.81 o 
   2  -7   6        8.96        9.31     11.17 o 
  -2  -7  -8       86.85       51.32      9.85 o 
  -2  -7 -11        3.06        6.85      6.04 o 
  -2  -7 -13        7.88        3.63      7.19 o 
  -2  -8  11        0.00       -0.04      7.69 o 
   2  -8  -8       42.06       47.63      7.02 o 
  -2  -8   6       31.68       37.82     14.56 o 
  -2  -8   4       73.32       51.39     10.41 o 
  -2  -8   3      307.95      294.60     16.00 o 
  -2  -8   1      107.32      144.11      5.89 o 
   2  -8   1       43.42       33.37      7.32 o 
   2  -8   4       23.75       28.09     11.13 o 
   2  -8   6        2.97       13.65     12.08 o 
  -2  -8  -8        2.94       12.18      6.82 o 
  -2  -8 -11        1.65       -0.42      5.87 o 
  -2  -8 -13       15.13       20.02      6.37 o 
   2  -9 -11        3.71       -1.54      8.95 o 
   2  -9  -8        0.06       17.36     10.21 o 
  -2  -9   6      156.37      197.63     12.97 o 
  -2  -9   4       92.13       59.32     12.92 o 
  -2  -9   3      594.59      656.30     21.34 o 
  -2  -9   1      268.40      357.40      9.51 o 
   2  -9   1      178.02      187.85      8.71 o 
   2  -9   3      221.69      215.59     13.55 o 
   2  -9   4        5.47       10.04     10.10 o 
   2  -9   6       91.78       84.72      6.03 o 
  -2  -9  -8        5.57       11.95      7.05 o 
  -2  -9 -11       24.10       15.24      5.85 o 
   2 -10 -11       13.67       21.74      8.49 o 
   2 -10  -8       83.88       95.89     12.36 o 
  -2 -10   6       64.82       57.20      6.06 o 
  -2 -10   3        9.35        9.88     12.62 o 
  -2 -10   1      193.95      222.16     12.60 o 
   2 -10   1      200.28      200.78     18.48 o 
   2 -10   3       76.23       77.67      8.83 o 
   2 -10   4      116.65      120.05     12.90 o 
   2 -10   6       10.32        9.30      4.56 o 
  -2 -10  -8       71.85       64.62      6.21 o 
  -2 -10 -11        0.90        1.28      5.42 o 
  -2 -11  13        5.27        3.39      4.37 o 
   2 -11  -8       18.54       26.83     10.75 o 
  -2 -11   6      168.87      113.55      7.58 o 
  -2 -11   3      120.39      166.94     16.71 o 
  -2 -11   1        0.02        0.93     10.22 o 
   2 -11   1       97.97       90.57     16.14 o 
   2 -11   3      223.94      178.25     19.12 o 
   2 -11   4       31.00       17.93     15.25 o 
   2 -11   6        0.45       -1.21      5.00 o 
  -2 -11  -8        0.47        5.34      5.56 o 
  -2 -11 -11        3.81        0.53      4.89 o 
   2 -12  -8       93.66      100.55     13.10 o 
  -2 -12   6      491.41      427.70     10.85 o 
  -2 -12   4      333.69      254.64      8.41 o 
  -2 -12   1        0.00       -0.96     10.18 o 
   2 -12   1        2.20       12.08     16.47 o 
  -2 -12  -3        2.11       -0.93      7.06 o 
  -2 -12  -4       91.79       74.53      6.78 o 
   2 -12   6       91.14       99.90      6.23 o 
  -2 -12  -8       17.91       42.66     10.52 o 
   2 -12  11        0.67        1.22      6.42 o 
  -2 -13  11       14.04       15.19      6.20 o 
   2 -13  -8       40.99       56.53     11.13 o 
  -2 -13   6      442.23      408.98     10.63 o 
  -2 -13   4        1.70       -0.38      5.84 o 
   2 -13  -3       16.92        0.43      9.41 o 
   2 -13  -1       67.00       70.51      7.87 o 
  -2 -13  -1        3.98       11.23      7.21 o 
  -2 -13  -3        5.47       10.45      7.36 o 
  -2 -13  -4       11.68        4.98      6.09 o 
   2 -13   6        1.84        6.88      5.05 o 
  -2 -13  -8        4.64       38.97     10.38 o 
   2 -13  11        2.86        0.14      5.90 o 
  -2 -14  11       12.34        6.10      5.21 o 
   2 -14  -8       49.06       96.32     12.23 o 
  -2 -14   6        0.26       -5.08      5.08 o 
   2 -14  -4        2.26        7.09      9.77 o 
   2 -14  -3        4.72        4.41     10.03 o 
  -2 -14   1       10.16        9.65      5.82 o 
   2 -14   1        2.80        5.87      5.54 o 
  -2 -14  -3       17.06        1.12      9.55 o 
  -2 -14  -4        4.64        1.15      9.78 o 
   2 -14   6       23.21       13.63      5.20 o 
  -2 -14  -8       21.78       75.67     10.35 o 
  -2 -15   6       38.60       47.79      5.41 o 
   2 -15  -4        3.17       -1.30      9.50 o 
   2 -15  -3        4.67        5.84      9.72 o 
  -2 -15   1        1.63        4.69      6.40 o 
   2 -15   1      152.47      144.95      7.85 o 
  -2 -15  -3        1.24       -9.89      9.89 o 
  -2 -15  -4        4.00        4.29      9.55 o 
   2 -15   6        4.80        1.21      6.20 o 
  -2 -16   6      152.15      142.61      8.19 o 
  -2 -16   4        8.44       20.54      7.02 o 
  -2 -16   3       45.18       50.16      7.56 o 
  -2 -16   1        1.75        2.70      6.19 o 
   2 -16   1        5.56        5.89      6.30 o 
  -2 -16  -3       79.76       66.75     11.50 o 
  -2 -16  -4        0.18        6.01     10.51 o 
   2 -16   6       22.21       20.58      6.32 o 
  -2 -17   6       54.21       58.41      5.17 o 
  -2 -17   4        0.15        8.83      6.62 o 
  -2 -17   3        1.22        5.26      6.58 o 
  -2 -17   1       16.74       21.67      6.50 o 
   2 -17   1        2.76       -2.99      6.30 o 
  -2 -17  -3        3.42       -4.11      8.93 o 
  -2 -17  -4       25.18       22.12      9.60 o 
   2 -17   6        1.16       -3.90      5.38 o 
  -2 -18   6       30.37       35.04      4.18 o 
  -2 -18   4        0.95        7.84      5.71 o 
  -2 -18   3        0.00        5.70      6.22 o 
  -2 -18   1        0.57        2.35      5.85 o 
   2 -18   1        5.05       -4.63      6.04 o 
  -2 -18  -3        1.38       -0.43      9.68 o 
  -2 -18  -4        0.68        4.23      9.60 o 
   2 -18   6        1.37        8.88      4.79 o 
  -2 -19   4        1.74       -0.99      5.36 o 
  -2 -19   3       18.58       17.58      5.53 o 
  -2 -19   1        7.67        6.21      5.34 o 
  -2 -19  -1        7.20        3.79      8.19 o 
  -2 -19  -3        7.38        8.75      8.18 o 
  -2 -19  -4       23.40       30.80      8.07 o 
  -2 -20   4       14.98       18.61      4.29 o 
  -2 -20   3        0.01       -4.69      4.69 o 
  -2 -20   1        1.42       -1.24      4.70 o 
  -2 -20  -1        1.43        8.15      7.99 o 
  -2 -20  -3        9.11       15.52      7.69 o 
  -2 -20  -4        2.53       -7.13      7.13 o 
  -2 -21   1        0.03        0.05      5.79 o 
  -2 -21  -1        2.74       -0.02      6.33 o 
  -2 -21  -3        0.40       -4.52      5.09 o 
   3   0  -6       10.82        5.06     12.09 o 
   3   0  -4        0.04        6.83     11.24 o 
   3   0  -2       49.19       41.49      8.35 o 
   3   0   4      163.07      183.74     12.26 o 
   3   0   6      230.97      269.64     15.78 o 
   3   0   8      566.19      472.04     21.04 o 
   3  -1 -11       65.97       70.87     11.43 o 
   3   1  -6       60.22       84.12      9.89 o 
   3   1  -4       19.05       16.57      7.89 o 
   3   1  -3      487.84      439.85      6.71 o 
   3  -1  -1     1428.79     1276.02     11.64 o 
   3   1   1     3076.22     2901.99     16.90 o 
   3   1   3        2.92        4.25      5.99 o 
   3   1   4      301.01      296.39      9.62 o 
   3  -1   6       20.30       10.40      7.20 o 
   3   1   8       13.89       15.46      8.39 o 
  -3  -1 -11        1.28        1.48      6.62 o 
  -3   1 -13        0.01        0.10      5.17 o 
   3   2 -11      326.00      304.35     10.53 o 
   3   2  -6        4.47       -1.50      8.27 o 
   3   2  -4       69.50       94.01      8.41 o 
   3   2  -3        2.21        8.11      4.81 o 
   3  -2  -1     1125.68     1080.63     11.51 o 
   3   2   1     4012.66     4360.85     20.15 o 
   3   2   3      432.03      410.69      9.50 o 
   3   2   4      347.83      412.71     10.42 o 
   3   2   6       84.75       80.49      8.32 o 
   3  -2   8        9.18       15.99      7.18 o 
   3  -2  11       51.06       41.83      5.61 o 
  -3  -2 -13        8.58       11.99      8.57 o 
   3   3 -11       17.04       11.25      9.96 o 
   3   3  -6        2.75       -5.04      8.18 o 
   3   3  -4       86.19       99.92      8.07 o 
   3   3  -3     1314.04     1324.03     14.62 o 
   3  -3  -1      437.42      560.64      9.43 o 
   3   3   1       66.04      109.46      5.67 o 
   3   3   3     2552.49     2445.80     18.77 o 
   3   3   4      670.89      784.59     12.86 o 
   3   3   6       75.43       77.05      8.05 o 
   3  -3   8       29.35       28.22      7.43 o 
   3  -3  11        1.00        0.42      6.08 o 
  -3  -3 -13        9.83        3.77      8.47 o 
   3   4 -11       98.40      107.07     11.35 o 
   3  -4  -6      572.25      570.44     23.09 o 
   3   4  -4      997.41      837.00      7.28 o 
   3  -4  -3      234.83      248.46      5.29 o 
   3  -4  -1     1564.22     1714.31     15.23 o 
   3  -4   1      833.13      826.19     11.14 o 
   3  -4   3      890.85      924.07     11.88 o 
   3   4   4        7.77       20.15      6.06 o 
   3  -4   6        0.04        3.90     11.01 o 
   3  -4   8       12.27       14.26      5.61 o 
   3  -4  11        0.33       -0.64      6.16 o 
  -3  -4 -13        1.06        2.18      8.22 o 
   3  -5 -11       79.59       73.62     11.11 o 
   3  -5  -6       56.30       42.73     15.39 o 
   3   5  -4     1002.87     1067.92      8.94 o 
  -3  -5   3      482.86      570.44      8.22 o 
   3   5  -2      783.13      935.46     12.98 o 
   3  -5  -1      346.41      274.54      8.32 o 
   3  -5   1      633.39      580.46      9.87 o 
   3  -5   3      581.73      538.97     17.60 o 
   3  -5   4        3.14        1.70     10.81 o 
   3  -5   6       95.56       62.04     13.05 o 
   3  -5   8        9.11       12.90      5.66 o 
  -3  -5 -11        0.43        3.05      6.23 o 
  -3  -5 -13       35.02       37.00      7.96 o 
   3  -6 -11       48.57       55.34     10.48 o 
   3  -6  -6        5.11        7.36      9.59 o 
   3  -6  -4      136.76      155.31     10.48 o 
  -3  -6   3      968.96     1248.54     19.30 o 
   3   6  -2       18.80       26.14      4.88 o 
   3  -6  -1      110.14       93.34      5.76 o 
   3  -6   1      111.39      106.35      6.31 o 
   3  -6   2      175.34      197.62      9.04 o 
   3  -6   3      378.32      356.73     15.49 o 
   3  -6   4       45.65       64.19     12.17 o 
   3  -6   6       21.89       26.53     12.05 o 
   3  -6   8        0.72        1.20      4.54 o 
   3  -6  11        2.27        1.76      6.29 o 
  -3  -6 -13        8.98        7.65      7.11 o 
  -3  -7   8        2.73        5.16      7.41 o 
  -3  -7   6        7.73        7.62     14.04 o 
   3  -7  -4      152.93      181.92     15.17 o 
  -3  -7   3      332.44      401.81     14.76 o 
   3  -7  -1      318.58      401.21      7.97 o 
   3  -7   1       22.23       35.40      5.58 o 
   3  -7   4      217.78      222.09     14.96 o 
   3  -7   6        0.00        6.22     10.74 o 
   3  -7   8        1.68        0.77      6.31 o 
   3  -7  11        3.70        5.88      6.28 o 
  -3  -7 -13        6.19        6.83      6.24 o 
  -3  -8   8        6.51       11.97      6.28 o 
  -3  -8   6       12.98       14.01     14.45 o 
   3  -8  -4      139.86      152.12     16.43 o 
  -3  -8   3      222.54      226.06     14.04 o 
   3  -8  -1      337.11      344.95     10.98 o 
   3  -8   1        0.01       -4.03      7.73 o 
   3  -8   3        0.17        4.36     10.16 o 
   3  -8   4      117.20      159.72     13.74 o 
   3  -8   6        0.05       -1.32      6.77 o 
   3  -8   8       60.75       51.10      7.15 o 
   3  -8  11        1.60        0.45      5.87 o 
   3  -9  -8        9.27       23.75     11.64 o 
  -3  -9   6       54.88       36.47     15.82 o 
   3  -9  -4      267.61      271.35     19.59 o 
  -3  -9   3       28.19       31.31     11.61 o 
   3  -9  -1        1.19        8.54     13.88 o 
   3  -9   1      119.67      105.00      9.40 o 
   3  -9   3       29.62       48.75     10.57 o 
   3  -9   4       22.32       23.07     11.20 o 
   3  -9   6        2.70        2.02      4.06 o 
  -3  -9  -8       35.21       27.79     10.17 o 
  -3  -9 -11        0.30       -5.09      5.61 o 
   3 -10  -8      102.83       94.84     12.86 o 
  -3 -10   6       13.10        5.48      5.95 o 
   3 -10  -4        6.74       24.85     13.98 o 
   3 -10  -1      142.63      129.46     16.44 o 
   3 -10   1       12.44       13.94     14.92 o 
   3 -10   3        3.26        4.05      8.96 o 
   3 -10   4      129.54       77.78     12.01 o 
   3 -10   6       26.17       19.79      4.87 o 
   3 -10   8       47.19       40.66      5.83 o 
  -3 -10 -11        5.67        1.40      5.35 o 
   3 -11  -8        3.63       29.53     12.50 o 
  -3 -11   6      121.25      112.27      7.40 o 
   3 -11  -4      346.77      359.81     22.91 o 
   3 -11  -1      330.23      335.94     23.88 o 
   3 -11   1      276.02      210.63     20.39 o 
   3 -11   3      115.43      110.80     19.66 o 
  -3 -11  -4        1.94       10.76      5.93 o 
   3 -11   6       58.26       56.96      5.75 o 
  -3 -11  -8        3.17       10.39      4.63 o 
  -3 -11 -11       10.95       11.97      4.82 o 
   3 -12  -8       74.36       90.66     12.50 o 
  -3 -12   6      263.38      233.48      9.19 o 
  -3 -12   4       30.48       27.50      6.22 o 
   3 -12  -1       16.30       -2.69     16.09 o 
   3 -12   1        0.60       -5.05     14.38 o 
  -3 -12  -3       24.91       16.71      5.71 o 
  -3 -12  -4       22.72       22.85      6.06 o 
   3 -12   6        4.98        3.30      4.98 o 
  -3 -12  -8        0.87       18.01      6.73 o 
   3 -12  11        0.52        1.83      6.42 o 
  -3 -13  11        0.91        6.16      6.23 o 
   3 -13  -8       21.36       65.12     12.40 o 
  -3 -13   6       35.29       32.78      7.41 o 
  -3 -13   4        1.50        5.99      5.71 o 
   3 -13  -3       42.35       20.45      9.16 o 
   3 -13  -1       21.46       23.79      7.21 o 
  -3 -13  -1       33.30       32.82      5.97 o 
  -3 -13  -3       92.13       87.51      6.67 o 
  -3 -13  -4       19.02        3.10      6.60 o 
   3 -13   6       29.23       26.34      5.44 o 
   3 -13  11        2.43        4.93      4.60 o 
  -3 -14  11        0.39        4.85      5.34 o 
   3 -14  -8        0.13       59.45     11.66 o 
  -3 -14   6        0.01        2.91      5.17 o 
  -3 -14   4       58.37       55.60      6.74 o 
   3 -14  -3       37.10       26.81      9.96 o 
  -3 -14   1       84.50       83.39      6.49 o 
  -3 -14  -1        6.12        8.27      8.31 o 
  -3 -14  -3       11.07       10.85      6.85 o 
  -3 -14  -4        6.87        0.08      6.75 o 
   3 -14   6       10.06        3.91      5.14 o 
  -3 -15   6      101.75      100.30      6.09 o 
   3 -15  -4       74.44       65.02     10.57 o 
   3 -15  -3        3.46        4.04      9.14 o 
  -3 -15   1      109.38      104.21      7.44 o 
  -3 -15  -1       10.39        5.07      8.71 o 
  -3 -15  -3       23.97       30.70      9.52 o 
  -3 -15  -4        1.36        7.67      6.35 o 
   3 -15   6        4.56        5.62      4.72 o 
  -3 -16   8       32.83       38.20      6.92 o 
  -3 -16   6        9.75        9.71      5.04 o 
   3 -16  -4       30.97       33.73     10.98 o 
  -3 -16   3        7.93       10.47      6.65 o 
  -3 -16   1       16.34       14.45      6.33 o 
  -3 -16  -1       26.62       24.24     10.52 o 
  -3 -16  -3        0.86       -0.03      9.31 o 
  -3 -16  -4        8.31        5.66      9.73 o 
   3 -16   6        1.35       -2.21      5.56 o 
   3 -16   8       22.69       23.19      6.83 o 
   3 -16   9       16.39       16.90      4.71 o 
  -3 -17   8       10.62       11.05      5.44 o 
  -3 -17   6        0.41        3.36      6.03 o 
  -3 -17   4        7.17        1.50      6.24 o 
  -3 -17   3       11.71       16.00      6.31 o 
  -3 -17   1        0.22        4.48      6.37 o 
  -3 -17  -1        0.66        1.83      8.73 o 
  -3 -17  -3        1.93        6.14      8.87 o 
  -3 -17  -4        6.85        6.11      9.65 o 
   3 -17   6        1.60        1.39      4.99 o 
  -3 -18   6        0.03       14.74      5.31 o 
  -3 -18   4        7.23        6.24      5.91 o 
  -3 -18   3        1.82       11.38      6.10 o 
  -3 -18   1        9.09        7.69      5.81 o 
  -3 -18  -1        0.78        3.04      9.45 o 
  -3 -18  -3       12.90        7.39      8.35 o 
  -3 -18  -4        0.35       -0.04      8.16 o 
  -3 -18  -6       24.15       46.51      7.88 o 
  -3 -19   6        1.98        5.09      4.97 o 
  -3 -19   4        4.33       -2.06      5.14 o 
  -3 -19   3        7.41        2.04      5.35 o 
  -3 -19   1        2.13        4.38      5.31 o 
  -3 -19  -1        0.13       -0.18      8.02 o 
  -3 -19  -3        4.96       18.77      8.52 o 
  -3 -19  -4        2.22       -0.63      7.46 o 
  -3 -20   4        2.62       19.71      4.24 o 
  -3 -20   3        8.88       20.66      4.55 o 
  -3 -20   1        1.30       -7.07      7.07 o 
  -3 -20  -1        0.32        9.12      7.80 o 
  -3 -20  -3        9.03       10.76      6.64 o 
  -3 -20  -4        2.12        2.60      6.06 o 
  -3 -21   1        6.34        3.31      5.83 o 
  -3 -21  -1       18.74       23.29      6.10 o 
   4   0  -6      655.99      571.58     22.06 o 
   4   0  -4     3545.94     3459.57     37.63 o 
   4   0  -2     2912.36     3241.70     30.21 o 
   4   0   4      686.61      799.88     19.74 o 
   4   0   6       81.14       68.50     12.03 o 
   4   0   8       57.14       50.28      7.84 o 
   4   1 -11        0.78       36.35      8.04 o 
   4   1  -6      108.99      109.37     10.41 o 
   4   1  -4       40.44       30.33      7.96 o 
   4   1  -3      641.43      726.03      8.24 o 
   4   1  -2     1657.37     1758.13     22.85 o 
   4  -1  -1       11.33       -1.55      5.96 o 
   4   1   1     1578.01     1840.62     15.84 o 
   4   1   3       24.52        8.23      6.23 o 
   4   1   4       83.81       81.32      7.61 o 
   4   1   6        7.16       11.43      7.15 o 
   4   1   8       90.85       62.95      7.07 o 
  -4   1 -11        3.19        6.16      7.16 o 
  -4  -1 -13        8.27       -0.60      6.72 o 
   4   2 -11       24.07       23.39     10.54 o 
   4   2  -6      116.37      144.99     10.63 o 
   4   2  -4       33.66       24.85      7.92 o 
   4   2  -3       14.81       23.15      5.06 o 
   4  -2  -1      747.74      690.44     11.01 o 
   4   2   1      325.93      284.37      7.95 o 
   4   2   3      179.81      230.85      8.53 o 
   4   2   4      349.75      337.69     10.31 o 
   4   2   6       18.62       14.92      7.46 o 
   4  -2   8       10.47        6.45      7.36 o 
  -4   2  -9       21.69        7.30      9.99 o 
   4  -2  11       34.54       26.02      5.47 o 
  -4  -2 -13       13.16       13.66      6.93 o 
   4   3 -11        5.51       14.32      6.99 o 
   4   3  -6        0.52       -8.15      8.15 o 
   4   3  -4     1053.54     1157.49     12.40 o 
   4   3  -3      201.63      254.01      9.41 o 
   4   3  -2       54.12       67.42      9.22 o 
   4  -3  -1      207.14      325.44      8.88 o 
   4   3   1      705.19      961.56     11.79 o 
   4   3   3       59.76       91.11      7.24 o 
   4   3   4      180.55      177.37      8.57 o 
   4   3   6        0.20       -3.93      7.15 o 
   4  -3   8       90.42       87.95      8.56 o 
  -4  -3 -11        9.88        5.51      6.38 o 
  -4  -3 -13        4.25       10.74      7.22 o 
   4   4 -11       74.88       97.68      8.10 o 
   4   4  -6      213.14      237.81     11.13 o 
   4   4  -4      482.70      437.17      9.13 o 
   4  -4  -3        0.06        2.05      5.57 o 
   4  -4  -1        1.03        4.06      6.32 o 
   4  -4   1       53.83       47.37      6.82 o 
   4   4   3        9.64       14.58      5.76 o 
   4   4   4       17.13        6.25      6.17 o 
   4  -4   6        0.06       -0.23     11.49 o 
   4  -4   8       26.82       18.38      6.13 o 
   4  -4   9      113.77       85.12      9.92 o 
   4  -4  11        2.37       -2.94      6.49 o 
  -4  -4 -13        4.88        9.97      6.85 o 
   4  -5  -6      129.74      157.32     18.54 o 
   4   5  -4       19.80       12.98      5.90 o 
   4  -5  -3       35.53       33.91      6.73 o 
   4   5  -2     1202.84     1280.42     18.59 o 
   4  -5  -1      408.16      371.79      9.94 o 
   4  -5   1      105.74      110.69      7.54 o 
   4  -5   3       59.28       45.52     10.68 o 
   4  -5   4      111.99       89.28     13.24 o 
   4  -5   6       30.91       10.90     11.49 o 
   4  -5   8       12.73       14.00      6.69 o 
   4  -5  11        8.49       10.97      6.24 o 
  -4  -5 -13        0.43        2.58      6.19 o 
   4  -6  -6        0.15       12.59     14.08 o 
   4  -6  -4       76.17       95.28      9.83 o 
   4   6  -2       18.31       35.07      7.69 o 
   4  -6  -1        1.95        1.47      6.29 o 
   4  -6   1       11.37        3.43      5.67 o 
   4  -6   2        4.46       19.10      7.51 o 
   4  -6   3      349.66      371.92     16.37 o 
   4  -6   4        4.78       11.54     11.24 o 
   4  -6   6        7.18       -4.43     10.32 o 
   4  -6   8       31.98       18.71      6.88 o 
   4  -6  11        9.75       11.47      6.31 o 
  -4  -6 -13        7.30        5.61      5.57 o 
   4  -7 -11        2.47       18.00      9.66 o 
  -4  -7   8       13.59        4.69      7.50 o 
   4  -7  -6        3.10        8.16     12.77 o 
   4  -7  -4      410.71      472.93     14.85 o 
   4  -7  -1        0.04        3.30      5.36 o 
   4  -7   1        4.08        0.82      5.54 o 
   4  -7   3      125.33      141.58     13.15 o 
   4  -7   4       27.21       25.56     11.92 o 
   4  -7   6       18.42       11.23      4.63 o 
   4  -7   8       89.86       64.76      6.03 o 
   4  -7   9       34.28       37.69      9.65 o 
  -4  -7 -11        0.70       -1.42      5.96 o 
   4  -8 -11        1.99        7.43      6.01 o 
   4  -8  -6      109.03      124.45     11.95 o 
   4  -8  -4       93.86      111.88     16.81 o 
   4  -8  -1      112.14      129.81      6.52 o 
   4  -8   1      293.99      334.40     14.77 o 
   4  -8   3      148.76      155.31     13.66 o 
   4  -8   4       55.03       49.44     12.01 o 
   4  -8   6        0.13       -0.20      5.32 o 
   4  -8   8        0.57       -3.13      6.49 o 
   4  -8   9       52.51       33.39      9.73 o 
   4  -8  11       22.77       12.52      5.96 o 
   4  -9 -11       15.21       22.48      5.88 o 
  -4  -9   6       31.60       15.13     14.19 o 
   4  -9  -4      102.62      116.18     16.72 o 
   4  -9  -1       25.39       27.63     14.33 o 
   4  -9   1      143.54      155.41     11.71 o 
   4  -9   3      100.18      115.51     13.32 o 
   4  -9   4       14.81       15.07     11.74 o 
   4  -9   6       77.14       62.02      5.17 o 
  -4  -9  -8        5.86       -2.00      6.49 o 
  -4  -9 -11        0.39       -5.58      5.58 o 
  -4 -10  13        0.27       -5.34      5.34 o 
  -4 -10  11        0.19        2.27      7.19 o 
   4 -10  -8        0.23       30.71     11.41 o 
  -4 -10   6      176.36      158.10      7.24 o 
   4 -10  -4      111.78      142.65     18.94 o 
   4 -10  -1       84.57       80.08     16.75 o 
   4 -10   1       39.69       29.46     16.12 o 
   4 -10   3       42.60       34.69     11.38 o 
   4 -10   4      187.45      191.89      9.82 o 
   4 -10   6        0.01        4.02      4.37 o 
   4 -10   8       11.78        9.97      6.90 o 
  -4 -10 -11        0.71       -0.39      5.02 o 
  -4 -11  13        0.22        3.24      4.55 o 
   4 -11  -8        0.10       51.16     12.40 o 
  -4 -11   6        0.56       -5.99      6.27 o 
   4 -11  -4       27.66       31.84     16.12 o 
   4 -11  -1       86.92       62.45     17.35 o 
   4 -11   1        1.43      -16.27     16.27 o 
   4 -11   3       67.37       34.33      8.26 o 
   4 -11   4      182.98      170.05      6.45 o 
   4 -11   6       14.34       16.36      5.30 o 
   4 -11   8       11.05        6.92      5.29 o 
   4 -11   9        5.31        3.08      7.89 o 
  -4 -11 -11        3.37        7.97      4.20 o 
  -4 -12  11        5.44        3.94      6.72 o 
   4 -12  -8       37.74       76.33     11.50 o 
  -4 -12   6      100.04       78.45      7.93 o 
  -4 -12   4       10.66       15.37      5.52 o 
   4 -12  -3        7.94       -2.16      8.97 o 
   4 -12  -1        0.03        8.69     15.36 o 
  -4 -12  -1        4.54        1.39      7.27 o 
  -4 -12  -2       20.75       15.00      8.86 o 
  -4 -12  -3       24.29       21.66      5.85 o 
  -4 -12  -4       10.42        5.15      6.04 o 
  -4 -12  -6       23.82       18.90      5.38 o 
  -4 -12  -8        5.06        1.19      5.98 o 
   4 -12   9        2.73        5.18      8.12 o 
   4 -12  11        9.87        6.40      4.80 o 
  -4 -13  11        0.10        4.87      6.22 o 
  -4 -13   6       16.00       16.75      5.38 o 
  -4 -13   4       93.51       65.31      6.82 o 
   4 -13  -3        4.42        9.97      8.73 o 
   4 -13  -1        6.68      -11.85     15.89 o 
  -4 -13  -1       14.39        7.56      5.58 o 
  -4 -13  -3        1.09       -1.40      6.07 o 
  -4 -13  -4        0.49       -4.27      6.53 o 
   4 -13   6        9.22        5.95      5.04 o 
   4 -13   8        1.35       -8.55      8.55 o 
   4 -13   9        2.69       -6.17      7.59 o 
  -4 -14  11        0.24        2.64      5.44 o 
  -4 -14   6       33.72       30.38      5.58 o 
  -4 -14   4        1.10       -2.48      6.30 o 
   4 -14  -3        7.70        7.30      9.16 o 
   4 -14  -2        0.12       17.37      9.15 o 
  -4 -14   1       23.14       21.02      8.49 o 
  -4 -14  -1       16.25        9.30      6.12 o 
  -4 -14  -2        9.20       17.65      9.42 o 
  -4 -14  -3        3.21        6.23      6.52 o 
  -4 -14  -4       28.19       29.15      7.21 o 
   4 -14   6        2.00        1.17      4.99 o 
   4 -14   8        4.76        4.63      7.55 o 
   4 -14   9        3.39       -1.06      7.12 o 
  -4 -15   6        1.81        0.00      5.15 o 
  -4 -15   4       38.62       33.78      7.03 o 
   4 -15  -3        9.86       12.78      9.46 o 
   4 -15  -2       12.49       16.38      9.32 o 
  -4 -15   1        0.01       -2.35      5.99 o 
  -4 -15  -1       54.11       68.89      7.33 o 
  -4 -15  -3        3.23        6.62      6.59 o 
   4 -15   4        3.45       -0.20      5.04 o 
  -4 -15  -6       27.02       14.86      4.93 o 
   4 -15   8        8.24        6.97      6.99 o 
   4 -15   9       16.67       12.69      5.54 o 
  -4 -16   9       74.02       52.87      6.16 o 
  -4 -16   6        8.72       16.13      5.10 o 
   4 -16  -4       16.29       15.54      9.69 o 
  -4 -16   3       15.75       26.44      6.97 o 
   4 -16  -2        1.00       25.31      9.27 o 
  -4 -16   1       17.19       20.14      8.92 o 
  -4 -16  -1        0.02        0.37      9.40 o 
  -4 -16  -3        5.75        0.91      6.18 o 
  -4 -16  -4        2.14        1.36      6.09 o 
   4 -16   6        0.15       -1.60      4.35 o 
   4 -16   8        6.52        8.15      5.54 o 
  -4 -17   8       17.91       12.12      5.75 o 
  -4 -17   6        4.04       22.93      6.33 o 
  -4 -17   4        0.02       -5.89      6.52 o 
  -4 -17   3        0.08       -5.60      6.34 o 
   4 -17  -2        6.82        1.14      8.88 o 
  -4 -17   1        0.39        4.71      9.19 o 
  -4 -17  -1        0.03       11.46      9.55 o 
  -4 -17  -3        1.64       -0.71      8.32 o 
  -4 -17  -4        6.23       -4.45      8.77 o 
   4 -17   6        1.49        1.64      4.64 o 
  -4 -18   6        2.00       -1.91      6.63 o 
  -4 -18   4        1.38        4.97      5.73 o 
  -4 -18   3        7.20       -2.87      5.89 o 
   4 -18  -2        0.82        6.16      8.04 o 
  -4 -18   1        2.70        0.84      8.05 o 
  -4 -18  -1        0.00        2.68      8.70 o 
  -4 -18  -3        0.86        2.95      7.95 o 
  -4 -18  -4        0.44        5.29      8.08 o 
  -4 -19   6        0.58        6.97      5.20 o 
  -4 -19   4        0.53       15.30      5.03 o 
  -4 -19   3        0.14        1.11      5.27 o 
  -4 -19   1        4.24        5.41      7.23 o 
  -4 -19  -1        4.07        6.05      8.30 o 
  -4 -19  -3        0.99       -2.93      7.38 o 
  -4 -19  -4        2.07       -3.11      6.80 o 
  -4 -20   4        0.06        6.92      5.52 o 
  -4 -20   3        0.00        5.65      6.56 o 
  -4 -20   1        3.27        5.15      6.55 o 
  -4 -20  -1        0.24        0.14      6.69 o 
  -4 -20  -3        0.49       -4.40      6.02 o 
  -4 -21   1        0.71        3.71      5.20 o 
  -4 -21  -1        1.70        3.32      4.99 o 
   5   0  -6      788.59      779.86     24.72 o 
   5   0  -4      716.02      621.26     19.66 o 
   5   0  -2      516.77      360.91     15.05 o 
   5   0   4      626.69      684.53     19.98 o 
   5   0   6       21.76       19.73     11.79 o 
   5   0   8      847.75      728.41     15.09 o 
   5   1 -11      383.65      336.66     10.96 o 
   5   1  -6      126.92      137.63     10.88 o 
   5   1  -4      266.94      285.85     11.44 o 
   5   1  -3      288.68      220.85      6.15 o 
   5   1  -2      182.69      201.59      9.17 o 
   5  -1  -1      497.41      531.87     11.00 o 
   5   1   1       21.85       32.86      6.56 o 
   5   1   3      217.88      257.25      9.78 o 
   5   1   4       38.41       38.24      7.50 o 
   5   1   6        2.35        3.42      7.63 o 
   5  -1   8        7.32       10.03      6.15 o 
   5  -1   9       22.43       17.20      8.93 o 
  -5   1 -11        2.27        1.99      6.61 o 
   5   2 -11      205.01      200.88      9.44 o 
   5   2  -6      165.30      175.85     11.12 o 
   5   2  -4      789.48      938.21     11.07 o 
   5   2  -3        0.04       -5.15      5.15 o 
   5  -2  -2     1509.86     1500.35     17.43 o 
   5  -2  -1     1273.81     1267.92     15.34 o 
   5   2   1      337.95      317.25      9.04 o 
   5   2   3      122.62      152.48      8.53 o 
   5   2   4      229.21      226.33      9.92 o 
   5   2   6        5.03       12.44      7.77 o 
   5  -2   8       59.69       50.11      8.26 o 
  -5   2  -9       19.98       19.91      7.09 o 
   5  -2  11       64.17       64.65      5.68 o 
  -5  -2 -13        0.90       -4.00      5.17 o 
   5  -3 -13       57.81       74.89     10.27 o 
   5   3 -11        4.61       -0.15      7.05 o 
   5   3  -6       40.29       39.17      9.48 o 
   5   3  -4      986.85     1190.28     13.06 o 
   5   3  -3      743.15      659.40     10.28 o 
   5  -3  -1       49.32       19.12      7.14 o 
   5   3   1     1688.86     1609.57     16.61 o 
   5   3   3      105.44      136.44      8.24 o 
   5   3   4       81.73       81.22      8.15 o 
   5  -3   6       30.86       26.20     12.30 o 
   5  -3   8       29.66       25.64      9.41 o 
   5  -3   9       26.50        0.31      9.55 o 
   5  -3  11        6.53        5.46      6.11 o 
  -5  -3 -13        3.69        1.38      5.31 o 
   5  -4 -11        0.39        4.83     10.52 o 
   5   4  -6      342.34      401.34     13.76 o 
   5   4  -4        9.62        2.90      5.82 o 
   5  -4  -3      952.91     1092.07     12.89 o 
   5   4  -2       37.71       12.25      9.82 o 
   5  -4  -1        4.63        2.26      6.75 o 
   5  -4   1      157.78      165.61      8.80 o 
   5   4   3      839.70      930.93     14.23 o 
   5   4   4      145.95      177.03      9.01 o 
   5  -4   6       11.17        0.09     10.93 o 
   5  -4   8        7.07        4.66      6.39 o 
   5  -4   9        2.92       -7.36      9.52 o 
   5  -4  11        1.29       -2.55      5.93 o 
  -5  -4 -13        1.16        9.34      5.13 o 
   5  -5 -11        4.05       -2.35      9.70 o 
   5  -5  -6      644.18      667.69     27.44 o 
   5   5  -4        0.96        0.12      6.03 o 
   5  -5  -3      786.87      839.22     11.84 o 
   5  -5  -1        6.10       11.61      6.87 o 
   5  -5   1        0.77        2.12      6.68 o 
   5  -5   3      113.70      113.44     12.78 o 
   5  -5   4       20.45       19.89     11.12 o 
   5  -5   6       21.32       12.23     11.28 o 
   5  -5   8       14.62        3.69      6.82 o 
   5  -5   9        0.29       -3.53      6.61 o 
   5  -5  11        4.33        1.25      6.42 o 
   5  -6 -11        7.69        8.55      9.34 o 
   5  -6  -6       51.65       50.23     15.74 o 
   5  -6  -4      195.03      292.40     12.32 o 
   5   6  -3      231.79      293.41     12.08 o 
   5   6  -2       21.44       30.68      9.11 o 
   5  -6  -1        4.20        0.27      6.88 o 
   5  -6   1       45.82       47.95      6.97 o 
   5  -6   3      287.11      363.09     11.21 o 
   5  -6   4      115.61      106.71     13.98 o 
   5  -6   6        4.69        2.23      4.45 o 
   5  -6   8       46.75       29.25      7.26 o 
   5  -6   9        0.78        7.68      8.83 o 
   5  -6  11       30.38       21.16      6.52 o 
   5  -7 -11       21.65       29.51      9.77 o 
   5  -7  -6       13.65        1.66     14.57 o 
   5  -7  -4        1.26        3.58      9.11 o 
   5  -7  -3       94.44      100.94     14.17 o 
   5  -7  -1        7.98       19.97      6.71 o 
   5  -7   1       56.29       38.35      6.59 o 
   5  -7   3        1.64        9.50     11.24 o 
   5  -7   4        1.10        5.18     11.64 o 
   5  -7   6       32.52       24.70      4.86 o 
   5  -7   8       14.02       12.30      6.91 o 
   5  -7   9        3.07        2.42      9.36 o 
   5  -7  11        3.40        0.62      5.91 o 
   5  -8 -11        0.03        4.76      5.85 o 
   5  -8  -6       11.73       22.91     14.90 o 
   5  -8  -4       33.07       64.07     10.47 o 
   5  -8  -1       28.40       26.97      5.87 o 
   5  -8   1       53.10       50.83     10.56 o 
   5  -8   3        1.65        5.00     11.00 o 
   5  -8   4       70.49       71.45     13.00 o 
   5  -8   6       51.18       38.62      5.10 o 
   5  -8   8      171.51      123.97      6.75 o 
   5  -8   9      163.76      137.98     11.68 o 
   5  -8  11        3.25        2.92      5.45 o 
  -5  -9  13        0.70        7.37      5.81 o 
   5  -9 -11       40.61       48.65      6.14 o 
  -5  -9   8        2.71        2.20      8.33 o 
   5  -9  -6       59.74       51.07      6.98 o 
   5  -9  -4       52.56       60.13     11.39 o 
   5  -9  -1        0.04       -1.03     14.88 o 
   5  -9   1       47.80       37.31      9.95 o 
   5  -9   3       12.04       14.56     11.58 o 
   5  -9   4       22.09       15.23      7.41 o 
   5  -9   6       47.51       31.54      6.98 o 
   5  -9   8       31.98       22.35      6.99 o 
   5  -9   9        0.22        5.07      8.46 o 
  -5  -9 -11        4.08        6.34      5.00 o 
  -5 -10  13        1.10        1.86      5.33 o 
  -5 -10  11       29.03       31.90      7.84 o 
  -5 -10   8       62.71       67.47      9.65 o 
  -5 -10   6       75.17       42.24      6.39 o 
   5 -10  -4       98.43       93.47     12.08 o 
   5 -10  -1       37.36       37.06     15.53 o 
   5 -10   1       61.72       59.21     10.52 o 
   5 -10   3       27.74       45.10     12.75 o 
   5 -10   4       26.53       27.28      4.88 o 
   5 -10   6        0.81       -1.68      5.12 o 
   5 -10   8        7.21        4.88      6.61 o 
  -5 -10  -9        0.30       -0.58      6.18 o 
  -5 -10 -11       21.32       18.85      4.37 o 
  -5 -11  13        8.45       17.49      4.70 o 
  -5 -11  11        0.52        1.29      6.96 o 
  -5 -11   6        6.08        5.43      6.51 o 
  -5 -11   4      200.63      190.74      9.14 o 
   5 -11  -1       99.06      122.18     17.66 o 
   5 -11   1       46.30       32.42     18.17 o 
  -5 -11  -3      169.87      149.01      7.66 o 
   5 -11   4        9.63       11.84      5.07 o 
  -5 -11  -6       39.23       28.33      6.64 o 
   5 -11   8       21.77       16.41      6.49 o 
   5 -11   9       11.62       13.43      6.12 o 
   5 -11  11        5.17        0.70      4.79 o 
  -5 -12  11        2.65       -1.88      4.73 o 
  -5 -12   6       80.78       92.10      5.96 o 
  -5 -12   4       58.67       50.26      5.14 o 
  -5 -12   1       28.10       34.37      7.78 o 
  -5 -12  -1        0.35       -3.44      5.64 o 
  -5 -12  -3       12.76       16.11      6.05 o 
  -5 -12  -4        1.17       -0.79      6.54 o 
   5 -12   6        0.22        5.60      5.19 o 
  -5 -12  -8       11.78        6.41      4.94 o 
   5 -12   9        8.81        5.05      5.45 o 
  -5 -13  11        0.44        3.95      6.38 o 
  -5 -13   6       19.85       17.70      5.44 o 
  -5 -13   4       11.82        2.50      6.36 o 
   5 -13  -3      132.64      145.39     11.56 o 
  -5 -13   1        0.22        7.46      7.47 o 
  -5 -13  -1        0.85       -5.72      5.72 o 
  -5 -13  -3       18.89        8.82      6.61 o 
  -5 -13  -4       40.80       32.76      7.07 o 
   5 -13   6       74.58       63.12      5.73 o 
   5 -13   8        0.42       -5.32      5.76 o 
   5 -13   9        4.17        2.56      6.69 o 
  -5 -14  11        2.96        4.57      5.44 o 
  -5 -14   6        0.52        1.41      5.04 o 
  -5 -14   4        0.34       -0.34      6.24 o 
   5 -14  -3       17.36       18.40      9.74 o 
  -5 -14   1        7.37        7.13      9.69 o 
  -5 -14  -1       61.29       66.52      7.03 o 
  -5 -14  -3       55.55       39.68      7.25 o 
  -5 -14  -4       38.89       38.58      7.10 o 
   5 -14   6       13.75       -2.77      4.09 o 
   5 -14   8        0.95       -2.81      7.21 o 
   5 -14   9        0.56        1.18      5.61 o 
  -5 -15   6        6.45        8.58      5.06 o 
  -5 -15   4       16.77       14.39      6.51 o 
   5 -15  -3        0.43        4.59      9.52 o 
  -5 -15   1       77.11       72.06      7.43 o 
  -5 -15  -1        0.11       -4.31      6.51 o 
  -5 -15  -3        0.05       -4.79      6.43 o 
   5 -15   4        0.56        1.37      4.95 o 
   5 -15   6        5.89        1.90      4.72 o 
   5 -15   8        0.64        4.72      5.92 o 
  -5 -16   9        5.09        6.98      6.01 o 
  -5 -16   6        7.95       16.73      5.03 o 
  -5 -16   4       19.30       15.80      6.38 o 
  -5 -16   3        0.88        2.24      6.18 o 
  -5 -16   1       17.75       17.37      6.72 o 
  -5 -16  -1        3.02        5.94      6.19 o 
  -5 -16  -3        4.65        1.35      6.16 o 
  -5 -16  -4        2.44        2.89      5.98 o 
   5 -16   6        3.63        8.12      4.13 o 
  -5 -17   8        4.82        1.09      4.15 o 
  -5 -17   6        0.05        3.13      4.92 o 
  -5 -17   4        0.33        5.92      6.43 o 
  -5 -17   3       20.55       22.87      8.76 o 
  -5 -17   1        1.70       -0.85      7.92 o 
  -5 -17  -1        4.30        7.64      6.08 o 
  -5 -17  -3        0.16        8.98      5.76 o 
  -5 -17  -4        3.08        1.65      5.42 o 
  -5 -18   6       23.60        6.29      7.15 o 
  -5 -18   4        0.03       13.53      5.42 o 
  -5 -18   3        8.57        6.89      7.71 o 
  -5 -18   1        1.83        4.10      8.36 o 
  -5 -18  -1       12.08       11.12      7.83 o 
  -5 -18  -3        0.85        7.50      7.76 o 
  -5 -18  -4        0.61        8.38      7.49 o 
  -5 -19   6        2.45       -1.55      5.43 o 
  -5 -19   4        2.28        5.74      6.58 o 
  -5 -19   3        3.87        6.24      6.86 o 
  -5 -19   1        0.08        2.88      6.87 o 
  -5 -19  -1        0.62        1.72      7.03 o 
  -5 -19  -3        2.59        5.07      6.73 o 
  -5 -19  -4        2.30       -5.90      5.90 o 
  -5 -20   4        5.82        5.80      5.31 o 
  -5 -20   3        1.08       -2.46      5.85 o 
  -5 -20   1        0.12        0.76      6.08 o 
  -5 -20  -1        0.01        5.54      6.17 o 
  -5 -20  -2        0.18        0.57      5.77 o 
   6   0  -6      412.72      505.41     22.16 o 
   6   0  -4      346.24      377.11     18.26 o 
   6   0  -2       85.34      100.15     12.70 o 
   6   0   4      143.49      107.69     13.12 o 
   6   0   6        3.12       10.97     11.19 o 
   6   0   8      137.95      136.27     12.43 o 
   6   1 -11       18.10       23.05      7.67 o 
   6   1  -6      290.15      328.66     13.75 o 
   6   1  -4        0.00       -4.19      8.43 o 
   6   1  -3      144.31      148.94      9.90 o 
   6   1  -2      703.11      660.79     14.17 o 
   6  -1  -1      255.97      249.84     14.94 o 
   6   1   1       19.35       17.06      6.67 o 
   6  -1   2      944.83     1114.22     24.43 o 
   6   1   3       10.96        9.46      7.34 o 
   6   1   4        7.82        5.98      7.22 o 
   6   1   6       29.12       15.19      8.35 o 
   6   1   8        0.08        1.12      6.38 o 
   6   1   9       20.90       15.02      6.76 o 
  -6   1 -11        0.00        5.66      5.95 o 
   6  -2 -11       60.42       45.90      7.34 o 
   6   2  -6       32.71       33.58      9.80 o 
   6   2  -4       26.53       30.24      9.04 o 
   6   2  -3       99.04       97.22      9.52 o 
   6   2  -2     1212.64     1408.78     19.03 o 
   6  -2  -1       63.66       54.30      7.67 o 
   6   2   1      841.10      980.37     14.71 o 
   6   2   3      799.79      822.53     15.43 o 
   6   2   4      417.13      513.42     13.79 o 
   6   2   6       36.42       31.34      9.26 o 
   6  -2   8       11.36       11.91      9.29 o 
  -6   2  -9      173.00      138.74      9.07 o 
   6  -2  11       22.82       17.66      5.60 o 
   6  -3 -11       10.30       -5.48     10.13 o 
   6   3  -6      139.09      170.34     11.35 o 
   6   3  -4       52.12       65.33      6.30 o 
   6   3  -3      533.67      685.26     11.16 o 
   6   3  -2        1.88        4.88      7.57 o 
   6  -3  -1      519.66      457.62     11.98 o 
   6   3   1      227.09      262.15      9.29 o 
   6   3   3     1284.05     1356.73     18.52 o 
   6   3   4        0.79        9.87      7.45 o 
   6  -3   6        1.66       -6.95     11.50 o 
   6  -3   8       70.53       52.33     11.14 o 
   6  -3   9       19.20       30.37     10.46 o 
   6  -3  11        2.11        6.85      5.69 o 
   6  -4 -11       20.20       18.05     10.60 o 
   6   4  -6       14.44       22.66      9.30 o 
   6   4  -4       42.02       21.42      6.24 o 
   6  -4  -3      544.38      617.41     11.27 o 
   6  -4  -1       57.90       62.61      7.93 o 
   6  -4   1        0.75       -1.32      7.31 o 
   6   4   3       89.95       90.78      7.92 o 
   6  -4   4       28.01       26.09     11.89 o 
   6  -4   6        5.39        4.13      4.58 o 
   6  -4   8        0.01        3.33      9.21 o 
   6  -4   9       34.91       26.61     10.43 o 
   6  -4  11        2.35        4.58      5.72 o 
   6  -5 -11       19.78       19.74      9.88 o 
   6  -5  -6        2.00        7.77     14.25 o 
   6   5  -4       43.07       38.59      6.66 o 
   6  -5  -3       47.39       52.27      6.91 o 
   6   5  -2      230.64      255.57     14.91 o 
   6  -5  -1       87.83       73.33      8.16 o 
   6  -5   1        0.69       -0.31      7.16 o 
   6  -5   3        3.76       21.87     11.08 o 
   6  -5   4      161.19      173.05     16.21 o 
   6  -5   6       15.81       11.81      4.71 o 
   6  -5   8       90.31       79.52      8.06 o 
   6  -5   9        0.29        3.49      6.73 o 
   6  -5  11       18.67        9.10      5.52 o 
   6  -6 -11       21.21       21.25      9.84 o 
  -6  -6   8        0.35        7.84      7.97 o 
   6  -6  -6       18.15       27.35     14.51 o 
   6  -6  -4       13.09       21.75      8.77 o 
   6  -6  -3      176.15      207.69      8.42 o 
   6  -6  -1       56.98       73.60      8.21 o 
   6  -6   1      121.69      140.31      8.89 o 
   6  -6   3      111.37      113.23     14.62 o 
   6  -6   4        1.20        3.13     12.11 o 
   6  -6   6        4.26        0.34      4.62 o 
   6  -6   8       15.81       16.07      7.07 o 
   6  -6   9        2.04        0.29      6.79 o 
   6  -6  11        0.05        4.34      5.29 o 
  -6  -7  13        0.59        0.86      6.16 o 
   6  -7 -11        5.18       18.30      9.25 o 
   6  -7  -8       62.59       56.80      6.49 o 
   6  -7  -6        0.24        8.61     14.68 o 
   6  -7  -4       21.17       16.73      9.46 o 
   6  -7  -3      407.25      452.11     21.56 o 
   6  -7  -1        7.94       19.90      7.31 o 
   6  -7   1      350.82      378.26     11.98 o 
   6  -7   3       54.24       43.97     12.29 o 
   6  -7   4       87.76       72.09     14.54 o 
   6  -7   6        4.56        5.42      4.90 o 
   6  -7   8       15.32        2.91      6.95 o 
   6  -7   9       31.45       28.42      9.84 o 
   6  -7  11       34.77       39.30      5.57 o 
  -6  -8  13        0.02        0.56      5.96 o 
   6  -8  -6        3.95       12.46     15.98 o 
   6  -8  -4        1.71       -4.38      9.68 o 
   6  -8  -3       60.02       53.28     10.31 o 
   6  -8  -1        4.43        8.93     10.88 o 
   6  -8   1      141.52      159.33     13.36 o 
   6  -8   3      452.76      395.90     20.02 o 
   6  -8   4      145.12      141.28      9.19 o 
   6  -8   6        0.42        0.10      5.23 o 
   6  -8   8        0.04        1.35      5.50 o 
   6  -8   9      103.46       61.76     10.52 o 
   6  -8  11       20.90       20.71      4.88 o 
  -6  -9  13        0.75        3.26      5.55 o 
  -6  -9  11       25.83       22.26      7.96 o 
  -6  -9   8        9.18       -4.80      8.54 o 
   6  -9  -6       20.59       17.36      5.78 o 
   6  -9  -4       10.07        3.63     10.17 o 
   6  -9  -3        0.07        5.62     14.58 o 
   6  -9  -1        3.38      -10.92     15.02 o 
   6  -9   1        9.46       14.56     10.01 o 
   6  -9   3      106.97      106.45     13.96 o 
   6  -9   4       59.79       53.84      5.23 o 
   6  -9   6        0.01        0.52      6.47 o 
   6  -9   8       13.44       10.13      6.53 o 
   6  -9   9        5.60        8.86      9.79 o 
  -6  -9 -11        1.51        0.36      4.00 o 
  -6 -10  13        0.29        4.31      5.13 o 
  -6 -10  11       41.17       38.50      5.52 o 
   6 -10  -6        0.53        4.13      5.79 o 
   6 -10  -4        0.08       21.95     10.85 o 
   6 -10  -1       10.60       10.97     14.85 o 
   6 -10   1       18.69       18.51     10.82 o 
   6 -10   3       84.63       87.30      8.41 o 
   6 -10   4      186.22      167.58      6.27 o 
   6 -10   6        3.76       -5.05      5.05 o 
   6 -10   8        4.08        3.74      6.36 o 
   6 -10   9        0.34       -4.68      6.00 o 
   6 -10  11       21.04       22.57      4.68 o 
  -6 -11  13        2.85        2.57      4.23 o 
  -6 -11  11        1.98        4.07      4.87 o 
  -6 -11   8       15.01       16.65      8.36 o 
  -6 -11   6        0.58        7.08      5.03 o 
  -6 -11   4        6.47        8.67      5.41 o 
  -6 -11   3       12.44        1.96      7.99 o 
   6 -11  -1       23.45       22.00     15.12 o 
  -6 -11  -1        7.97        9.18      4.60 o 
  -6 -11  -3       18.53       12.83      6.27 o 
   6 -11   4      154.49      114.96      7.67 o 
   6 -11   6        0.29        2.82      4.92 o 
   6 -11   8        3.73       12.85      6.28 o 
   6 -11   9        0.52        0.94      5.41 o 
  -6 -12  11        0.16        1.99      6.54 o 
  -6 -12   8        0.15        5.24      7.91 o 
  -6 -12   6        3.90       15.33      5.32 o 
  -6 -12   4       45.79       47.42      6.26 o 
  -6 -12   1        5.29        6.42      7.39 o 
  -6 -12  -1        3.85        7.01      4.57 o 
  -6 -12  -3      243.51      201.89      8.42 o 
  -6 -12  -4       93.93       84.31      7.48 o 
   6 -12   6       13.63        7.69      6.29 o 
   6 -12   8        0.64        3.56      5.52 o 
   6 -12   9        2.19        2.94      3.84 o 
  -6 -13  11        0.00       -2.88      6.08 o 
  -6 -13   6        0.52        6.16      5.32 o 
  -6 -13   4        0.37       -4.77      6.11 o 
  -6 -13   1        2.17       -2.46      7.94 o 
  -6 -13  -1        7.73        5.35      6.32 o 
  -6 -13  -3        0.59        0.38      6.39 o 
  -6 -13  -4        2.90        6.93      6.43 o 
   6 -13   6        7.55        2.26      5.77 o 
   6 -13   8        0.91       -2.54      7.30 o 
   6 -13   9        3.09        9.88      5.89 o 
  -6 -14  11        5.75       13.83      5.47 o 
  -6 -14   6        0.15       14.05      5.26 o 
  -6 -14   4        5.24       -8.04      8.71 o 
  -6 -14   1       33.80       32.08      6.26 o 
  -6 -14  -1        8.18       13.81      6.54 o 
  -6 -14  -3        2.50       -2.60      6.36 o 
  -6 -14  -4       10.32        7.94      6.32 o 
   6 -14   6        0.00        4.36      5.43 o 
   6 -14   8        0.77        4.88      6.27 o 
   6 -14   9        0.14        5.06      4.26 o 
  -6 -15   6        2.39       -4.63      8.23 o 
  -6 -15   4       16.46       18.33      9.18 o 
  -6 -15   1        1.34        0.12      4.87 o 
  -6 -15  -1       13.91        3.91      6.01 o 
  -6 -15  -3       16.69       11.82      6.41 o 
  -6 -15  -4        0.20        4.21      6.08 o 
   6 -15   6        9.21        9.39      5.25 o 
   6 -15   8        0.20       -2.60      4.61 o 
  -6 -16   6        3.49       -2.70      8.43 o 
  -6 -16   4       29.58       41.49      8.51 o 
  -6 -16   3       41.72       34.27      9.23 o 
  -6 -16   1        6.37        6.55      6.08 o 
  -6 -16  -1        4.15        9.93      6.48 o 
  -6 -16  -3        4.14        1.03      5.92 o 
  -6 -16  -4        7.62        8.44      5.83 o 
   6 -16   6        0.64        1.34      4.16 o 
  -6 -17   8        2.86        2.69      6.16 o 
  -6 -17   6        2.06        1.04      4.92 o 
  -6 -17   4        5.00       -1.03      4.20 o 
  -6 -17   3       13.91       15.58      5.83 o 
  -6 -17   1        9.32        8.00      5.86 o 
  -6 -17  -1        2.15       -1.04      5.75 o 
  -6 -17  -2        0.42       -1.98      8.38 o 
  -6 -17  -3        7.53       -1.29      5.40 o 
  -6 -17  -4       14.07       13.80      5.15 o 
  -6 -18   6        0.00       -4.19      6.23 o 
  -6 -18   4        3.13        1.24      7.58 o 
  -6 -18   3        9.12       14.45      7.53 o 
  -6 -18   1        2.03        0.01      7.30 o 
  -6 -18  -1       12.62       10.76      5.11 o 
  -6 -18  -2        3.00       -5.75      7.40 o 
  -6 -18  -3        5.46        0.42      4.50 o 
  -6 -18  -4       17.28        5.11      6.21 o 
  -6 -19   6        0.64        0.56      4.88 o 
  -6 -19   4        5.36        3.31      5.93 o 
  -6 -19   3        0.37        5.73      6.47 o 
  -6 -19   1        1.89       -6.55      7.32 o 
  -6 -19  -1        0.04       -4.11      6.94 o 
  -6 -19  -2        3.53        8.11      6.41 o 
  -6 -19  -3        9.81        9.18      5.82 o 
  -6 -20   4        0.28       -0.39      4.49 o 
  -6 -20   3        2.03       -5.36      5.36 o 
  -6 -20   1        0.18        0.02      5.62 o 
  -6 -20  -1        1.55        3.71      5.16 o 
   7   0  -8       21.86       27.78     15.43 o 
   7   0  -6       34.83       46.03     15.25 o 
   7   0  -4      432.99      490.36     20.98 o 
   7   0  -2       95.72      106.70     13.93 o 
   7   0   2      858.12      831.91     22.19 o 
   7   0   4      316.74      271.75     17.56 o 
   7   0   6      362.91      325.13     12.05 o 
   7   0   8       43.58       44.50     10.36 o 
   7  -1 -11       33.68       29.67     10.52 o 
   7   1  -8       31.71       36.99     11.07 o 
   7   1  -6        4.91       11.43      9.69 o 
   7   1  -4      170.47      180.05     11.57 o 
   7   1  -3      541.74      498.61     14.49 o 
   7   1  -2      971.66      982.70     18.09 o 
   7   1  -1      332.91      290.50     11.72 o 
   7   1   1      160.90      198.25      9.41 o 
   7   1   2        3.25        2.66      7.20 o 
   7   1   3      117.40      115.67      9.06 o 
   7   1   4       40.83       48.80      8.77 o 
   7   1   6       21.27       10.06      5.55 o 
   7   1   8       10.68        4.98      6.98 o 
   7   1   9       30.09       23.74      6.58 o 
  -7  -1 -11        0.16        4.00      8.04 o 
   7   2 -11        0.03       -4.84      6.83 o 
   7   2  -8        0.01        6.78     10.64 o 
   7   2  -6        1.71       -5.15      9.54 o 
   7   2  -4      784.20      870.61     18.21 o 
   7   2  -3      148.69      175.96     11.00 o 
   7   2  -2      128.04      147.58     10.60 o 
   7  -2  -1     2859.53     2927.99     40.03 o 
   7   2   1      757.14      890.85     15.27 o 
   7   2   3       58.58       42.71      7.96 o 
   7   2   4       15.60       23.83      8.27 o
[truncated: 99,402 more chars]
