# Supplementary material for: Calixarene-based mol­ecular capsule from olefin metathesis
Source: Acta Crystallogr Sect E Struct Rep Online. 2013 Jun 8;69(Pt 7):o1001–2. doi: 10.1107/S1600536813014438 (PMC3772447; doi:10.1107/S1600536813014438)
Supplement: Supplementary file 3 [file e-69-o1001-Isup3.cml]

<?xml version="1.0" encoding="UTF-8"?>
<cml convention="cmlDict:cmllite" xmlns="http://www.xml-cml.org/schema" xmlns:cmlDict="http://www.xml-cml.org/dictionary/cml/" xmlns:nameDict="http://www.xml-cml.org/dictionary/cml/name/">
  <molecule id="m1">
    <name dictRef="nameDict:unknown">15,20,46,51,64,69,74,79-Octaoxatridecacyclo[32.28.8.8^{3,28}.1^{13,53}.1^{22,44}.0^{9,14}.0^{21,26}.0^{38,70}.0^{40,45}.0^{52,57}.0^{59,63}.0^{7,80}.0^{32,73}]octaconta-1(63),3,5,7(80),9(14),10,12,21,23,25,28(73),29,31,34,36,38(70),40,42,44,52,54,56,59,61-tetracosaene benzene </name>
    <atomArray>
      <atom id="a1" elementType="C" hydrogenCount="0">
        <label value="1" dictRef="cmlDict:locant"/>
      </atom>
      <atom id="a2" elementType="C">
        <label value="2" dictRef="cmlDict:locant"/>
      </atom>
      <atom id="a3" elementType="C" hydrogenCount="0">
        <label value="3" dictRef="cmlDict:locant"/>
      </atom>
      <atom id="a4" elementType="C">
        <label value="4" dictRef="cmlDict:locant"/>
      </atom>
      <atom id="a5" elementType="C">
        <label value="5" dictRef="cmlDict:locant"/>
      </atom>
      <atom id="a6" elementType="C">
        <label value="6" dictRef="cmlDict:locant"/>
      </atom>
      <atom id="a7" elementType="C" hydrogenCount="0">
        <label value="7" dictRef="cmlDict:locant"/>
      </atom>
      <atom id="a8" elementType="C">
        <label value="8" dictRef="cmlDict:locant"/>
      </atom>
      <atom id="a9" elementType="C" hydrogenCount="0">
        <label value="9" dictRef="cmlDict:locant"/>
      </atom>
      <atom id="a10" elementType="C">
        <label value="10" dictRef="cmlDict:locant"/>
      </atom>
      <atom id="a11" elementType="C">
        <label value="11" dictRef="cmlDict:locant"/>
      </atom>
      <atom id="a12" elementType="C">
        <label value="12" dictRef="cmlDict:locant"/>
      </atom>
      <atom id="a13" elementType="C" hydrogenCount="0">
        <label value="13" dictRef="cmlDict:locant"/>
      </atom>
      <atom id="a14" elementType="C" hydrogenCount="0">
        <label value="14" dictRef="cmlDict:locant"/>
      </atom>
      <atom id="a15" elementType="O" hydrogenCount="0">
        <label value="15" dictRef="cmlDict:locant"/>
      </atom>
      <atom id="a16" elementType="C">
        <label value="16" dictRef="cmlDict:locant"/>
      </atom>
      <atom id="a17" elementType="C">
        <label value="17" dictRef="cmlDict:locant"/>
      </atom>
      <atom id="a18" elementType="C">
        <label value="18" dictRef="cmlDict:locant"/>
      </atom>
      <atom id="a19" elementType="C">
        <label value="19" dictRef="cmlDict:locant"/>
      </atom>
      <atom id="a20" elementType="O" hydrogenCount="0">
        <label value="20" dictRef="cmlDict:locant"/>
      </atom>
      <atom id="a21" elementType="C" hydrogenCount="0">
        <label value="21" dictRef="cmlDict:locant"/>
      </atom>
      <atom id="a22" elementType="C" hydrogenCount="0">
        <label value="22" dictRef="cmlDict:locant"/>
      </atom>
      <atom id="a23" elementType="C">
        <label value="23" dictRef="cmlDict:locant"/>
      </atom>
      <atom id="a24" elementType="C">
        <label value="24" dictRef="cmlDict:locant"/>
      </atom>
      <atom id="a25" elementType="C">
        <label value="25" dictRef="cmlDict:locant"/>
      </atom>
      <atom id="a26" elementType="C" hydrogenCount="0">
        <label value="26" dictRef="cmlDict:locant"/>
      </atom>
      <atom id="a27" elementType="C">
        <label value="27" dictRef="cmlDict:locant"/>
      </atom>
      <atom id="a28" elementType="C" hydrogenCount="0">
        <label value="28" dictRef="cmlDict:locant"/>
      </atom>
      <atom id="a29" elementType="C">
        <label value="29" dictRef="cmlDict:locant"/>
      </atom>
      <atom id="a30" elementType="C">
        <label value="30" dictRef="cmlDict:locant"/>
      </atom>
      <atom id="a31" elementType="C">
        <label value="31" dictRef="cmlDict:locant"/>
      </atom>
      <atom id="a32" elementType="C" hydrogenCount="0">
        <label value="32" dictRef="cmlDict:locant"/>
      </atom>
      <atom id="a33" elementType="C">
        <label value="33" dictRef="cmlDict:locant"/>
      </atom>
      <atom id="a34" elementType="C" hydrogenCount="0">
        <label value="34" dictRef="cmlDict:locant"/>
      </atom>
      <atom id="a35" elementType="C">
        <label value="35" dictRef="cmlDict:locant"/>
      </atom>
      <atom id="a36" elementType="C">
        <label value="36" dictRef="cmlDict:locant"/>
      </atom>
      <atom id="a37" elementType="C">
        <label value="37" dictRef="cmlDict:locant"/>
      </atom>
      <atom id="a38" elementType="C" hydrogenCount="0">
        <label value="38" dictRef="cmlDict:locant"/>
      </atom>
      <atom id="a39" elementType="C">
        <label value="39" dictRef="cmlDict:locant"/>
      </atom>
      <atom id="a40" elementType="C" hydrogenCount="0">
        <label value="40" dictRef="cmlDict:locant"/>
      </atom>
      <atom id="a41" elementType="C">
        <label value="41" dictRef="cmlDict:locant"/>
      </atom>
      <atom id="a42" elementType="C">
        <label value="42" dictRef="cmlDict:locant"/>
      </atom>
      <atom id="a43" elementType="C">
        <label value="43" dictRef="cmlDict:locant"/>
      </atom>
      <atom id="a44" elementType="C" hydrogenCount="0">
        <label value="44" dictRef="cmlDict:locant"/>
      </atom>
      <atom id="a45" elementType="C" hydrogenCount="0">
        <label value="45" dictRef="cmlDict:locant"/>
      </atom>
      <atom id="a46" elementType="O" hydrogenCount="0">
        <label value="46" dictRef="cmlDict:locant"/>
      </atom>
      <atom id="a47" elementType="C">
        <label value="47" dictRef="cmlDict:locant"/>
      </atom>
      <atom id="a48" elementType="C">
        <label value="48" dictRef="cmlDict:locant"/>
      </atom>
      <atom id="a49" elementType="C">
        <label value="49" dictRef="cmlDict:locant"/>
      </atom>
      <atom id="a50" elementType="C">
        <label value="50" dictRef="cmlDict:locant"/>
      </atom>
      <atom id="a51" elementType="O" hydrogenCount="0">
        <label value="51" dictRef="cmlDict:locant"/>
      </atom>
      <atom id="a52" elementType="C" hydrogenCount="0">
        <label value="52" dictRef="cmlDict:locant"/>
      </atom>
      <atom id="a53" elementType="C" hydrogenCount="0">
        <label value="53" dictRef="cmlDict:locant"/>
      </atom>
      <atom id="a54" elementType="C">
        <label value="54" dictRef="cmlDict:locant"/>
      </atom>
      <atom id="a55" elementType="C">
        <label value="55" dictRef="cmlDict:locant"/>
      </atom>
      <atom id="a56" elementType="C">
        <label value="56" dictRef="cmlDict:locant"/>
      </atom>
      <atom id="a57" elementType="C" hydrogenCount="0">
        <label value="57" dictRef="cmlDict:locant"/>
      </atom>
      <atom id="a58" elementType="C">
        <label value="58" dictRef="cmlDict:locant"/>
      </atom>
      <atom id="a59" elementType="C" hydrogenCount="0">
        <label value="59" dictRef="cmlDict:locant"/>
      </atom>
      <atom id="a60" elementType="C">
        <label value="60" dictRef="cmlDict:locant"/>
      </atom>
      <atom id="a61" elementType="C">
        <label value="61" dictRef="cmlDict:locant"/>
      </atom>
      <atom id="a62" elementType="C">
        <label value="62" dictRef="cmlDict:locant"/>
      </atom>
      <atom id="a63" elementType="C" hydrogenCount="0">
        <label value="63" dictRef="cmlDict:locant"/>
      </atom>
      <atom id="a64" elementType="O" hydrogenCount="0">
        <label value="64" dictRef="cmlDict:locant"/>
      </atom>
      <atom id="a65" elementType="C">
        <label value="65" dictRef="cmlDict:locant"/>
      </atom>
      <atom id="a66" elementType="C">
        <label value="66" dictRef="cmlDict:locant"/>
      </atom>
      <atom id="a67" elementType="C">
        <label value="67" dictRef="cmlDict:locant"/>
      </atom>
      <atom id="a68" elementType="C">
        <label value="68" dictRef="cmlDict:locant"/>
      </atom>
      <atom id="a69" elementType="O" hydrogenCount="0">
        <label value="69" dictRef="cmlDict:locant"/>
      </atom>
      <atom id="a70" elementType="C" hydrogenCount="0">
        <label value="70" dictRef="cmlDict:locant"/>
      </atom>
      <atom id="a71" elementType="C">
        <label value="71" dictRef="cmlDict:locant"/>
      </atom>
      <atom id="a72" elementType="C">
        <label value="72" dictRef="cmlDict:locant"/>
      </atom>
      <atom id="a73" elementType="C" hydrogenCount="0">
        <label value="73" dictRef="cmlDict:locant"/>
      </atom>
      <atom id="a74" elementType="O" hydrogenCount="0">
        <label value="74" dictRef="cmlDict:locant"/>
      </atom>
      <atom id="a75" elementType="C">
        <label value="75" dictRef="cmlDict:locant"/>
      </atom>
      <atom id="a76" elementType="C">
        <label value="76" dictRef="cmlDict:locant"/>
      </atom>
      <atom id="a77" elementType="C">
        <label value="77" dictRef="cmlDict:locant"/>
      </atom>
      <atom id="a78" elementType="C">
        <label value="78" dictRef="cmlDict:locant"/>
      </atom>
      <atom id="a79" elementType="O" hydrogenCount="0">
        <label value="79" dictRef="cmlDict:locant"/>
        <label value="O" dictRef="cmlDict:locant"/>
      </atom>
      <atom id="a80" elementType="C" hydrogenCount="0">
        <label value="80" dictRef="cmlDict:locant"/>
      </atom>
      <atom id="a87" elementType="H"/>
      <atom id="a88" elementType="H"/>
      <atom id="a89" elementType="H"/>
      <atom id="a90" elementType="H"/>
      <atom id="a91" elementType="H"/>
      <atom id="a92" elementType="H"/>
      <atom id="a93" elementType="H"/>
      <atom id="a94" elementType="H"/>
      <atom id="a95" elementType="H"/>
      <atom id="a96" elementType="H"/>
      <atom id="a97" elementType="H"/>
      <atom id="a98" elementType="H"/>
      <atom id="a99" elementType="H"/>
      <atom id="a100" elementType="H"/>
      <atom id="a101" elementType="H"/>
      <atom id="a102" elementType="H"/>
      <atom id="a103" elementType="H"/>
      <atom id="a104" elementType="H"/>
      <atom id="a105" elementType="H"/>
      <atom id="a106" elementType="H"/>
      <atom id="a107" elementType="H"/>
      <atom id="a108" elementType="H"/>
      <atom id="a109" elementType="H"/>
      <atom id="a110" elementType="H"/>
      <atom id="a111" elementType="H"/>
      <atom id="a112" elementType="H"/>
      <atom id="a113" elementType="H"/>
      <atom id="a114" elementType="H"/>
      <atom id="a115" elementType="H"/>
      <atom id="a116" elementType="H"/>
      <atom id="a117" elementType="H"/>
      <atom id="a118" elementType="H"/>
      <atom id="a119" elementType="H"/>
      <atom id="a120" elementType="H"/>
      <atom id="a121" elementType="H"/>
      <atom id="a122" elementType="H"/>
      <atom id="a123" elementType="H"/>
      <atom id="a124" elementType="H"/>
      <atom id="a125" elementType="H"/>
      <atom id="a126" elementType="H"/>
      <atom id="a127" elementType="H"/>
      <atom id="a128" elementType="H"/>
      <atom id="a129" elementType="H"/>
      <atom id="a130" elementType="H"/>
      <atom id="a131" elementType="H"/>
      <atom id="a132" elementType="H"/>
      <atom id="a133" elementType="H"/>
      <atom id="a134" elementType="H"/>
      <atom id="a135" elementType="H"/>
      <atom id="a136" elementType="H"/>
      <atom id="a137" elementType="H"/>
      <atom id="a138" elementType="H"/>
      <atom id="a139" elementType="H"/>
      <atom id="a140" elementType="H"/>
      <atom id="a141" elementType="H"/>
      <atom id="a142" elementType="H"/>
      <atom id="a143" elementType="H"/>
      <atom id="a144" elementType="H"/>
      <atom id="a145" elementType="H"/>
      <atom id="a146" elementType="H"/>
      <atom id="a147" elementType="H"/>
      <atom id="a148" elementType="H"/>
      <atom id="a149" elementType="H"/>
      <atom id="a150" elementType="H"/>
      <atom id="a151" elementType="H"/>
      <atom id="a152" elementType="H"/>
      <atom id="a153" elementType="H"/>
      <atom id="a154" elementType="H"/>
      <atom id="a155" elementType="H"/>
      <atom id="a156" elementType="H"/>
      <atom id="a157" elementType="H"/>
      <atom id="a158" elementType="H"/>
      <atom id="a81" elementType="C">
        <label value="1" dictRef="cmlDict:locant"/>
      </atom>
      <atom id="a82" elementType="C">
        <label value="2" dictRef="cmlDict:locant"/>
      </atom>
      <atom id="a83" elementType="C">
        <label value="3" dictRef="cmlDict:locant"/>
      </atom>
      <atom id="a84" elementType="C">
        <label value="4" dictRef="cmlDict:locant"/>
      </atom>
      <atom id="a85" elementType="C">
        <label value="5" dictRef="cmlDict:locant"/>
      </atom>
      <atom id="a86" elementType="C">
        <label value="6" dictRef="cmlDict:locant"/>
      </atom>
      <atom id="a159" elementType="H"/>
      <atom id="a160" elementType="H"/>
      <atom id="a161" elementType="H"/>
      <atom id="a162" elementType="H"/>
      <atom id="a163" elementType="H"/>
      <atom id="a164" elementType="H"/>
    </atomArray>
    <bondArray>
      <bond id="a1_a2" atomRefs2="a1 a2" order="S"/>
      <bond id="a2_a3" atomRefs2="a2 a3" order="S"/>
      <bond id="a3_a4" atomRefs2="a3 a4" order="D"/>
      <bond id="a4_a5" atomRefs2="a4 a5" order="S"/>
      <bond id="a5_a6" atomRefs2="a5 a6" order="D"/>
      <bond id="a6_a7" atomRefs2="a6 a7" order="S"/>
      <bond id="a7_a8" atomRefs2="a7 a8" order="S"/>
      <bond id="a8_a9" atomRefs2="a8 a9" order="S"/>
      <bond id="a9_a10" atomRefs2="a9 a10" order="S"/>
      <bond id="a10_a11" atomRefs2="a10 a11" order="D"/>
      <bond id="a11_a12" atomRefs2="a11 a12" order="S"/>
      <bond id="a12_a13" atomRefs2="a12 a13" order="D"/>
      <bond id="a13_a14" atomRefs2="a13 a14" order="S"/>
      <bond id="a9_a14" atomRefs2="a9 a14" order="D"/>
      <bond id="a14_a15" atomRefs2="a14 a15" order="S"/>
      <bond id="a15_a16" atomRefs2="a15 a16" order="S"/>
      <bond id="a16_a17" atomRefs2="a16 a17" order="S"/>
      <bond id="a17_a18" atomRefs2="a17 a18" order="S"/>
      <bond id="a18_a19" atomRefs2="a18 a19" order="S"/>
      <bond id="a19_a20" atomRefs2="a19 a20" order="S"/>
      <bond id="a20_a21" atomRefs2="a20 a21" order="S"/>
      <bond id="a21_a22" atomRefs2="a21 a22" order="D"/>
      <bond id="a22_a23" atomRefs2="a22 a23" order="S"/>
      <bond id="a23_a24" atomRefs2="a23 a24" order="D"/>
      <bond id="a24_a25" atomRefs2="a24 a25" order="S"/>
      <bond id="a25_a26" atomRefs2="a25 a26" order="D"/>
      <bond id="a21_a26" atomRefs2="a21 a26" order="S"/>
      <bond id="a26_a27" atomRefs2="a26 a27" order="S"/>
      <bond id="a27_a28" atomRefs2="a27 a28" order="S"/>
      <bond id="a28_a29" atomRefs2="a28 a29" order="S"/>
      <bond id="a29_a30" atomRefs2="a29 a30" order="D"/>
      <bond id="a30_a31" atomRefs2="a30 a31" order="S"/>
      <bond id="a31_a32" atomRefs2="a31 a32" order="D"/>
      <bond id="a32_a33" atomRefs2="a32 a33" order="S"/>
      <bond id="a33_a34" atomRefs2="a33 a34" order="S"/>
      <bond id="a34_a35" atomRefs2="a34 a35" order="D"/>
      <bond id="a35_a36" atomRefs2="a35 a36" order="S"/>
      <bond id="a36_a37" atomRefs2="a36 a37" order="D"/>
      <bond id="a37_a38" atomRefs2="a37 a38" order="S"/>
      <bond id="a38_a39" atomRefs2="a38 a39" order="S"/>
      <bond id="a39_a40" atomRefs2="a39 a40" order="S"/>
      <bond id="a40_a41" atomRefs2="a40 a41" order="D"/>
      <bond id="a41_a42" atomRefs2="a41 a42" order="S"/>
      <bond id="a42_a43" atomRefs2="a42 a43" order="D"/>
      <bond id="a43_a44" atomRefs2="a43 a44" order="S"/>
      <bond id="a44_a45" atomRefs2="a44 a45" order="D"/>
      <bond id="a40_a45" atomRefs2="a40 a45" order="S"/>
      <bond id="a45_a46" atomRefs2="a45 a46" order="S"/>
      <bond id="a46_a47" atomRefs2="a46 a47" order="S"/>
      <bond id="a47_a48" atomRefs2="a47 a48" order="S"/>
      <bond id="a48_a49" atomRefs2="a48 a49" order="S"/>
      <bond id="a49_a50" atomRefs2="a49 a50" order="S"/>
      <bond id="a50_a51" atomRefs2="a50 a51" order="S"/>
      <bond id="a51_a52" atomRefs2="a51 a52" order="S"/>
      <bond id="a52_a53" atomRefs2="a52 a53" order="D"/>
      <bond id="a53_a54" atomRefs2="a53 a54" order="S"/>
      <bond id="a54_a55" atomRefs2="a54 a55" order="D"/>
      <bond id="a55_a56" atomRefs2="a55 a56" order="S"/>
      <bond id="a56_a57" atomRefs2="a56 a57" order="D"/>
      <bond id="a52_a57" atomRefs2="a52 a57" order="S"/>
      <bond id="a57_a58" atomRefs2="a57 a58" order="S"/>
      <bond id="a58_a59" atomRefs2="a58 a59" order="S"/>
      <bond id="a59_a60" atomRefs2="a59 a60" order="D"/>
      <bond id="a60_a61" atomRefs2="a60 a61" order="S"/>
      <bond id="a61_a62" atomRefs2="a61 a62" order="D"/>
      <bond id="a1_a62" atomRefs2="a1 a62" order="S"/>
      <bond id="a1_a63" atomRefs2="a1 a63" order="D"/>
      <bond id="a59_a63" atomRefs2="a59 a63" order="S"/>
      <bond id="a63_a64" atomRefs2="a63 a64" order="S"/>
      <bond id="a64_a65" atomRefs2="a64 a65" order="S"/>
      <bond id="a65_a66" atomRefs2="a65 a66" order="S"/>
      <bond id="a66_a67" atomRefs2="a66 a67" order="S"/>
      <bond id="a67_a68" atomRefs2="a67 a68" order="S"/>
      <bond id="a68_a69" atomRefs2="a68 a69" order="S"/>
      <bond id="a69_a70" atomRefs2="a69 a70" order="S"/>
      <bond id="a38_a70" atomRefs2="a38 a70" order="D"/>
      <bond id="a34_a70" atomRefs2="a34 a70" order="S"/>
      <bond id="a53_a71" atomRefs2="a53 a71" order="S"/>
      <bond id="a13_a71" atomRefs2="a13 a71" order="S"/>
      <bond id="a44_a72" atomRefs2="a44 a72" order="S"/>
      <bond id="a22_a72" atomRefs2="a22 a72" order="S"/>
      <bond id="a28_a73" atomRefs2="a28 a73" order="D"/>
      <bond id="a32_a73" atomRefs2="a32 a73" order="S"/>
      <bond id="a73_a74" atomRefs2="a73 a74" order="S"/>
      <bond id="a74_a75" atomRefs2="a74 a75" order="S"/>
      <bond id="a75_a76" atomRefs2="a75 a76" order="S"/>
      <bond id="a76_a77" atomRefs2="a76 a77" order="S"/>
      <bond id="a77_a78" atomRefs2="a77 a78" order="S"/>
      <bond id="a78_a79" atomRefs2="a78 a79" order="S"/>
      <bond id="a79_a80" atomRefs2="a79 a80" order="S"/>
      <bond id="a7_a80" atomRefs2="a7 a80" order="D"/>
      <bond id="a3_a80" atomRefs2="a3 a80" order="S"/>
      <bond id="a2_a87" atomRefs2="a2 a87" order="S"/>
      <bond id="a2_a88" atomRefs2="a2 a88" order="S"/>
      <bond id="a4_a89" atomRefs2="a4 a89" order="S"/>
      <bond id="a5_a90" atomRefs2="a5 a90" order="S"/>
      <bond id="a6_a91" atomRefs2="a6 a91" order="S"/>
      <bond id="a8_a92" atomRefs2="a8 a92" order="S"/>
      <bond id="a8_a93" atomRefs2="a8 a93" order="S"/>
      <bond id="a10_a94" atomRefs2="a10 a94" order="S"/>
      <bond id="a11_a95" atomRefs2="a11 a95" order="S"/>
      <bond id="a12_a96" atomRefs2="a12 a96" order="S"/>
      <bond id="a16_a97" atomRefs2="a16 a97" order="S"/>
      <bond id="a16_a98" atomRefs2="a16 a98" order="S"/>
      <bond id="a17_a99" atomRefs2="a17 a99" order="S"/>
      <bond id="a17_a100" atomRefs2="a17 a100" order="S"/>
      <bond id="a18_a101" atomRefs2="a18 a101" order="S"/>
      <bond id="a18_a102" atomRefs2="a18 a102" order="S"/>
      <bond id="a19_a103" atomRefs2="a19 a103" order="S"/>
      <bond id="a19_a104" atomRefs2="a19 a104" order="S"/>
      <bond id="a23_a105" atomRefs2="a23 a105" order="S"/>
      <bond id="a24_a106" atomRefs2="a24 a106" order="S"/>
      <bond id="a25_a107" atomRefs2="a25 a107" order="S"/>
      <bond id="a27_a108" atomRefs2="a27 a108" order="S"/>
      <bond id="a27_a109" atomRefs2="a27 a109" order="S"/>
      <bond id="a29_a110" atomRefs2="a29 a110" order="S"/>
      <bond id="a30_a111" atomRefs2="a30 a111" order="S"/>
      <bond id="a31_a112" atomRefs2="a31 a112" order="S"/>
      <bond id="a33_a113" atomRefs2="a33 a113" order="S"/>
      <bond id="a33_a114" atomRefs2="a33 a114" order="S"/>
      <bond id="a35_a115" atomRefs2="a35 a115" order="S"/>
      <bond id="a36_a116" atomRefs2="a36 a116" order="S"/>
      <bond id="a37_a117" atomRefs2="a37 a117" order="S"/>
      <bond id="a39_a118" atomRefs2="a39 a118" order="S"/>
      <bond id="a39_a119" atomRefs2="a39 a119" order="S"/>
      <bond id="a41_a120" atomRefs2="a41 a120" order="S"/>
      <bond id="a42_a121" atomRefs2="a42 a121" order="S"/>
      <bond id="a43_a122" atomRefs2="a43 a122" order="S"/>
      <bond id="a47_a123" atomRefs2="a47 a123" order="S"/>
      <bond id="a47_a124" atomRefs2="a47 a124" order="S"/>
      <bond id="a48_a125" atomRefs2="a48 a125" order="S"/>
      <bond id="a48_a126" atomRefs2="a48 a126" order="S"/>
      <bond id="a49_a127" atomRefs2="a49 a127" order="S"/>
      <bond id="a49_a128" atomRefs2="a49 a128" order="S"/>
      <bond id="a50_a129" atomRefs2="a50 a129" order="S"/>
      <bond id="a50_a130" atomRefs2="a50 a130" order="S"/>
      <bond id="a54_a131" atomRefs2="a54 a131" order="S"/>
      <bond id="a55_a132" atomRefs2="a55 a132" order="S"/>
      <bond id="a56_a133" atomRefs2="a56 a133" order="S"/>
      <bond id="a58_a134" atomRefs2="a58 a134" order="S"/>
      <bond id="a58_a135" atomRefs2="a58 a135" order="S"/>
      <bond id="a60_a136" atomRefs2="a60 a136" order="S"/>
      <bond id="a61_a137" atomRefs2="a61 a137" order="S"/>
      <bond id="a62_a138" atomRefs2="a62 a138" order="S"/>
      <bond id="a65_a139" atomRefs2="a65 a139" order="S"/>
      <bond id="a65_a140" atomRefs2="a65 a140" order="S"/>
      <bond id="a66_a141" atomRefs2="a66 a141" order="S"/>
      <bond id="a66_a142" atomRefs2="a66 a142" order="S"/>
      <bond id="a67_a143" atomRefs2="a67 a143" order="S"/>
      <bond id="a67_a144" atomRefs2="a67 a144" order="S"/>
      <bond id="a68_a145" atomRefs2="a68 a145" order="S"/>
      <bond id="a68_a146" atomRefs2="a68 a146" order="S"/>
      <bond id="a71_a147" atomRefs2="a71 a147" order="S"/>
      <bond id="a71_a148" atomRefs2="a71 a148" order="S"/>
      <bond id="a72_a149" atomRefs2="a72 a149" order="S"/>
      <bond id="a72_a150" atomRefs2="a72 a150" order="S"/>
      <bond id="a75_a151" atomRefs2="a75 a151" order="S"/>
      <bond id="a75_a152" atomRefs2="a75 a152" order="S"/>
      <bond id="a76_a153" atomRefs2="a76 a153" order="S"/>
      <bond id="a76_a154" atomRefs2="a76 a154" order="S"/>
      <bond id="a77_a155" atomRefs2="a77 a155" order="S"/>
      <bond id="a77_a156" atomRefs2="a77 a156" order="S"/>
      <bond id="a78_a157" atomRefs2="a78 a157" order="S"/>
      <bond id="a78_a158" atomRefs2="a78 a158" order="S"/>
      <bond id="a81_a82" atomRefs2="a81 a82" order="D"/>
      <bond id="a82_a83" atomRefs2="a82 a83" order="S"/>
      <bond id="a83_a84" atomRefs2="a83 a84" order="D"/>
      <bond id="a84_a85" atomRefs2="a84 a85" order="S"/>
      <bond id="a85_a86" atomRefs2="a85 a86" order="D"/>
      <bond id="a86_a81" atomRefs2="a86 a81" order="S"/>
      <bond id="a81_a159" atomRefs2="a81 a159" order="S"/>
      <bond id="a82_a160" atomRefs2="a82 a160" order="S"/>
      <bond id="a83_a161" atomRefs2="a83 a161" order="S"/>
      <bond id="a84_a162" atomRefs2="a84 a162" order="S"/>
      <bond id="a85_a163" atomRefs2="a85 a163" order="S"/>
      <bond id="a86_a164" atomRefs2="a86 a164" order="S"/>
    </bondArray>
  </molecule>
</cml>
